# Supplementary material for: Seeking Temporal Predictability in Speech: Comparing Statistical Approaches on 18 World Languages
Source: Front Hum Neurosci. 2016 Dec 2;10:586. doi: 10.3389/fnhum.2016.00586 (PMC5133256; doi:10.3389/fnhum.2016.00586)
Supplement: Supplementary file 1 [file syllable_nuclei_annotations.zip]

Archive with 51 entries (51 files):
- README.md
- Arabic_ara_bt.zip
- Arrernte_aer_pf.zip
- Cantonese_yue_pf.zip
- Cantonese_yue_yj.zip
- Dutch_nld_bt.zip
- Dutch_nld_yj.zip
- Georgian_kat_yj.zip
- Hindi_hin_bt.zip
- Hungarian_hun_yj.zip
- Igbo_ibo_bt.zip
- Italian_ita_yj.zip
- Japanese_jpn_bt.zip
- Japanese_jpn_yj.zip
- Kunama_kun_yj.zip
- Mapudungun_arn_bt.zip
- Mapudungun_arn_yj.zip
- Nuuchanulth_nuk_bdb.zip
- Quichua_quw_yj.zip
- Spokane_spo_yj.zip
- Thai_tha_pf.zip
- Turkish_tur_pf.zip
- Vietnamese_vie_bt.zip
- all.out
- all_unique.out
- Arabic_ara_bt.out
- Arrernte_aer_pf.out
- Cantonese_yue_pf.out
- Cantonese_yue_yj.out
- Dutch_nld_bt.out
- Dutch_nld_yj.out
- Georgian_kat_yj.out
- Hindi_hin_bt.out
- Hungarian_hun_yj.out
- Igbo_ibo_bt.out
- Italian_ita_yj.out
- Japanese_jpn_bt.out
- Japanese_jpn_yj.out
- Kunama_kun_yj.out
- Mapudungun_arn_bt.out
- Mapudungun_arn_yj.out
- Nuuchahnulth_nuk_bdb.out
- Quichua_quw_yj.out
- Spokane_spo_yj.out
- Thai_tha_pf.out
- Turkish_tur_pf.out
- Vietnamese_vie_bt.out
- concat.py
- constants.py
- features.py
- input_files.py
