# Supplementary material for: Seeking Temporal Predictability in Speech: Comparing Statistical Approaches on 18 World Languages
Source: Front Hum Neurosci. 2016 Dec 2;10:586. doi: 10.3389/fnhum.2016.00586 (PMC5133256; doi:10.3389/fnhum.2016.00586)
Supplement: Supplementary file 1 [file syllable_nuclei_annotations.zip › all_unique.out]

language	annotator	part	time	marker	intensity
ara	bt	1	0.167015200358		82.118617793
ara	bt	1	0.273675602309		81.0106759851
ara	bt	1	0.531438240357		81.0956441883
ara	bt	1	0.697354421169		76.6910075941
ara	bt	1	0.925489169786		73.7462850595
ara	bt	1	1.17140065206		79.6899704227
ara	bt	1	1.26028432035		77.3832029398
ara	bt	1	1.41731213434		72.8521983174
ara	bt	1	1.58619110409		72.2912327835
ara	bt	1	1.82913979743		78.449686945
ara	bt	1	1.98320482247		74.5341556376
ara	bt	1	2.12838148068		71.2890832605
ara	bt	1	2.24393024946		71.5663227407
ara	bt	1	2.47502778702		71.4168906033
ara	bt	1	2.75352994767		71.0964826432
ara	bt	1	2.99843593223		68.8144645743
ara	bt	1	3.14361259044		73.2020251788
ara	bt	1	3.26212414817		73.8409232172
ara	bt	1	3.46655658524		70.7053558825
ara	bt	1	3.62654718817		58.1467834166
ara	bt	1	3.72135643434		68.8770939099
ara	bt	1	3.91690050459		69.1250647114
ara	bt	1	4.1242957306		72.2329088669
ara	bt	1	4.28724912247		69.6449224684
ara	bt	1	4.46230412192		71.674788471
ara	bt	1	4.60451799119		66.3257613297
ara	bt	1	4.71710397103		70.3537284985
ara	bt	1	4.93042477493		66.8544093736
ara	bt	1	5.01042007639		71.090596026
ara	bt	1	5.20892693558		69.8769832033
ara	bt	1	5.48742909623	/	61.8623642705
ara	bt	2	0.295168349091		72.3029797003
ara	bt	2	0.459738354673		74.4148382272
ara	bt	2	0.580886980305		71.3124952208
ara	bt	2	0.770333847197		76.4213204212
ara	bt	2	0.959780714088		82.2568390298
ara	bt	2	1.03728170509		82.1474202914
ara	bt	2	1.26404386394		77.5474768281
ara	bt	2	1.57404782795		81.4286656319
ara	bt	2	1.84960690706		72.9058909079
ara	bt	2	2.00460888907		72.9519843619
ara	bt	2	2.12516598618		74.4272038498
ara	bt	2	2.42655872896		78.8322654066
ara	bt	2	2.68399253776		67.4859435007
ara	bt	2	2.88635623649		73.4917206947
ara	bt	2	3.20927703232		74.6283042224
ara	bt	2	3.34275096127		74.1085095246
ara	bt	2	3.51497538572		68.3257933963
ara	bt	2	3.83359057095		70.0851649591
ara	bt	2	3.98428694234		67.6279814542
ara	bt	2	4.18424656896	//	65.1678285935
ara	bt	3	0.175145447999		68.4851146763
ara	bt	3	0.311400032567		70.3886912638
ara	bt	3	0.460155037738		72.4785210275
ara	bt	3	0.623910547632		73.0936278534
ara	bt	3	0.821417193153		80.7797596911
ara	bt	3	0.987672787167		77.2200165879
ara	bt	3	1.20768018977		77.3242598944
ara	bt	3	1.425895136		75.1612864089
ara	bt	3	1.65195813042		79.5658871639
ara	bt	3	1.76498962764		74.4023316397
ara	bt	3	2.05946642301		76.5894857943
ara	bt	3	2.22603915574		74.4791411551
ara	bt	3	2.37773932305		75.7456617159
ara	bt	3	2.59785329131		74.2869968077
ara	bt	3	2.74062991936		72.1371784939
ara	bt	3	2.85837064557		67.1122713001
ara	bt	3	3.07848461316		74.3806131662
ara	bt	3	3.1944906231		73.4253899293
ara	bt	3	3.31942017228		69.7228041581
ara	bt	3	3.48896741758		69.7625968198
ara	bt	3	3.68528528057		74.3096802863
ara	bt	3	3.96465916992		77.6989156936
ara	bt	3	4.03902199681		75.4692127717
ara	bt	3	4.1133848237		75.1597449881
ara	bt	3	4.36026940897		72.9145503364
ara	bt	3	4.54766373273		73.3894676097
ara	bt	3	4.72316000419		70.899120753
ara	bt	3	4.9284014064		69.1167762234
ara	bt	3	5.08010157325		72.7385713149
ara	bt	3	5.25559784471		72.6727868869
ara	bt	3	5.41324703771		68.9391459123
ara	bt	3	5.55304915226		66.1188080362
ara	bt	3	5.79101019831		69.9279961002
ara	bt	3	5.97543000899		63.9069549597
ara	bt	3	6.08251247971	//	63.4911841034
ara	bt	4	0.34403793751		80.8073334335
ara	bt	4	0.496372907029		82.021119924
ara	bt	4	0.614086292566		81.3204092173
ara	bt	4	0.780269895678		79.2980158984
ara	bt	4	0.915294073206		75.0201704334
ara	bt	4	1.1230235771		77.5920937217
ara	bt	4	1.3065179722		73.9863043298
ara	bt	4	1.43461783293		74.27873901
ara	bt	4	1.55233121847		73.7611173897
ara	bt	4	1.64580949522		69.1824382921
ara	bt	4	1.90200921668		72.8771284396
ara	bt	4	2.0578063446		70.5566144245
ara	bt	4	2.23091426451		72.9271160272
ara	bt	4	2.46287887718		71.6629061036
ara	bt	4	2.78485960821		64.5694033506
ara	bt	4	2.96835400331		70.6289135694
ara	bt	4	3.11722681444	//	66.9199114306
ara	bt	5	0.383253454985		72.1769382399
ara	bt	5	0.515637093633		71.7581505969
ara	bt	5	0.744762622063	-	66.6850197865
ara	bt	5	1.30484724711		72.4293274126
ara	bt	5	1.51869774032		77.7503095506
ara	bt	5	1.65617305737		78.364945429
ara	bt	5	1.89039026421		81.7447135422
ara	bt	5	2.0431406165		80.5603665657
ara	bt	5	2.28754118016	/	75.2218585872
ara	bt	5	3.08693469046		72.5386632398
ara	bt	5	3.34661028935		77.2921704414
ara	bt	5	3.47390224959		78.5654867977
ara	bt	5	3.69793609961		76.762220412
ara	bt	5	3.9066949144		78.8945309848
ara	bt	5	4.13072876442		75.9141634335
ara	bt	5	4.21728729738		76.9567103619
ara	bt	5	4.40567939853		77.5038943808
ara	bt	5	4.548246394		76.5941396258
ara	bt	5	4.82319702812		75.5113617939
ara	bt	5	4.91484723949		76.9708179827
ara	bt	5	5.20334492936		76.2114835494
ara	bt	5	5.38155367369		73.7221317222
ara	bt	5	5.50375395551		75.6909864589
ara	bt	5	5.67687102143		77.9258616642
ara	bt	5	5.83980473052	/	74.8573925896
ara	bt	5	6.50172292374		74.8977468839
ara	bt	5	6.60355649192		75.508538336
ara	bt	5	6.78685691466		71.6235206291
ara	bt	5	7.07708258399		76.5619985512
ara	bt	5	7.26038300673		74.154962091
ara	bt	5	7.43350007265		75.0107816962
ara	bt	5	7.61680049538		70.4636485222
ara	bt	5	7.77464252607		73.3287153875
ara	bt	5	7.88724242826		73.201309801
ara	bt	5	8.18255977532	-	71.4645532982
ara	bt	5	9.10924524366		72.6200151238
ara	bt	5	9.2365372036		74.3068226184
ara	bt	5	9.33837077155		74.7678982755
ara	bt	5	9.62350476181		73.3584681722
ara	bt	5	9.78134679214		73.5744677471
ara	bt	5	10.1072142096		65.7729264033
ara	bt	5	10.3177170057		69.6832705089
ara	bt	5	10.4551923224		70.379051432
ara	bt	5	10.5672092472		69.1437027772
ara	bt	5	10.7606930263		72.2527721431
ara	bt	5	10.9389017702	//	59.5266598745
ara	bt	6	0.402067292931		78.4309959115
ara	bt	6	0.55965470041		74.0002907124
ara	bt	6	0.67496255954		82.6691672699
ara	bt	6	0.79795760928	-	80.5756693832
ara	bt	6	1.74348205415		80.2489646748
ara	bt	6	1.9664105818		78.0988397538
ara	bt	6	2.16243394233		76.6666809163
ara	bt	6	2.35077011224		75.1836751573
ara	bt	6	2.54679347276		75.8949293096
ara	bt	6	2.65825773659		78.4431094076
ara	bt	6	2.76203480981		75.5353308807
ara	bt	6	2.98111974215		76.1401799605
ara	bt	6	3.15792512615	/	70.1961768576
ara	bt	6	4.36085743498		75.8698318142
ara	bt	6	4.53766281676		75.3326956995
ara	bt	6	4.71446819853		82.8037523987
ara	bt	6	4.8220888657		80.6058723652
ara	bt	6	4.95661469966		80.4026436446
ara	bt	6	5.03733020004		82.3478390409
ara	bt	6	5.21029198656		77.0489014923
ara	bt	6	5.38325377308		83.2263016585
ara	bt	6	5.57132954763		80.0947287014
ara	bt	6	5.65588864317		77.8240883583
ara	bt	6	5.75582211971		76.4738290951
ara	bt	6	5.96337626329		76.0126490822
ara	bt	6	6.31698702644		79.817534205
ara	bt	6	6.63600543232		71.8667930358
ara	bt	6	6.89352631417		73.6603557852
ara	bt	6	7.05495731474		75.0130943801
ara	bt	6	7.21254472005		75.1865780197
ara	bt	6	7.47775279241		72.112389965
ara	bt	6	7.60074784046		70.4223513858
ara	bt	6	7.70452491226		72.1302012591
ara	bt	6	7.94879901313	//	76.5458372294
ara	bt	7	0.24740333833		77.9421668221
ara	bt	7	0.333425063905		76.3783226429
ara	bt	7	0.514070687614		79.9833266299
ara	bt	7	0.65744023024	-	78.2767612037
ara	bt	7	1.54059661282		74.8712014107
ara	bt	7	1.79579439869		78.7356449494
ara	bt	7	1.94489872302		82.7713646553
ara	bt	7	2.22590302657		79.853329515
ara	bt	7	2.41515082284		70.886564492
ara	bt	7	2.62447035507		75.6147134018
ara	bt	7	2.8382444943		73.539320918
ara	bt	7	2.95007273738		72.4376315229
ara	bt	7	3.1708618327		71.5180806198
ara	bt	7	3.28842485748		71.2584216531
ara	bt	7	3.46435643137		67.4157725705
ara	bt	7	3.70603767491		75.2132226443
ara	bt	7	3.87866713457		75.2346494558
ara	bt	7	4.00690616175		73.1655447741
ara	bt	7	4.08582248617		69.3891811157
ara	bt	7	4.25845194584		71.3295704968
ara	bt	7	4.46560729743		70.2680279071
ara	bt	7	4.77634032483	-	67.8266424197
ara	bt	7	5.49745960717		73.2265354728
ara	bt	7	5.64049544518		67.3797201153
ara	bt	7	5.74407312098		66.9707257836
ara	bt	7	5.90190576982		70.5402416382
ara	bt	7	6.08439977004		67.8230529375
ara	bt	7	6.22743560805	//	64.9918705487
aer	pf	1	0.944789699157		70.8651834475
aer	pf	1	1.17402901621		80.8711862522
aer	pf	1	1.39575100321		79.259066725
aer	pf	1	1.51365365053		79.1102191259
aer	pf	1	1.74438255852	-	73.3320131782
aer	pf	1	2.60239666742		75.0597490534
aer	pf	1	2.77727703245		79.1297002923
aer	pf	1	2.91681887813		77.8161780619
aer	pf	1	3.09392900149		76.4693267437
aer	pf	1	3.20929345549		77.5649279344
aer	pf	1	3.51052847447		74.4408000097
aer	pf	1	3.67864468888		77.4918084594
aer	pf	1	3.81802308887		78.5721596123
aer	pf	1	3.92219766617		75.0240918745
aer	pf	1	4.04936249502		75.8077282594
aer	pf	1	4.22589527692		74.8699694086
aer	pf	1	4.34632509883		74.6360581777
aer	pf	1	4.50714297077		73.6416488893
aer	pf	1	4.73017174089	/	72.7952538176
aer	pf	1	5.06570677641		76.4765821597
aer	pf	1	5.30388607846		73.3970762602
aer	pf	1	5.47024559671		75.9644106067
aer	pf	1	5.57907998727		74.3700917404
aer	pf	1	5.71468020824		74.0883797543
aer	pf	1	5.88164238976		75.7959539502
aer	pf	1	6.03019668897		74.9017085683
aer	pf	1	6.13680075968		71.9886808463
aer	pf	1	6.29654096556		75.1753618967
aer	pf	1	6.39931590775		77.2265203588
aer	pf	1	6.48048423295		76.6513345379
aer	pf	1	6.69153492922	//	66.6098237453
aer	pf	1	7.42358809868		70.7530616195
aer	pf	1	7.64714247501		78.137856113
aer	pf	1	7.90898948058		74.5654412746
aer	pf	1	8.13125682144		75.2799104721
aer	pf	1	8.26984457904		73.8474401353
aer	pf	1	8.41180436498		74.2541128579
aer	pf	1	8.59015921896		77.2120704355
aer	pf	1	8.71972469129		72.0479876283
aer	pf	1	8.83669352048	//	65.5945505176
aer	pf	1	10.2225206475		79.9065453954
aer	pf	1	10.4294557669		76.6436308701
aer	pf	1	10.5396451205		77.0704695187
aer	pf	1	10.982334471		72.094921972
aer	pf	1	11.273456401		78.7402433239
aer	pf	1	11.3711749886		76.8355156881
aer	pf	1	11.5702996576	//	72.254545552
aer	pf	1	12.2331545588		72.9327685107
aer	pf	1	12.4406512544		77.1333513783
aer	pf	1	12.6083330546		75.7508073606
aer	pf	1	12.720562904		75.5055457718
aer	pf	1	12.9043854799		74.2542212824
aer	pf	1	13.0659265314		74.0073058114
aer	pf	1	13.2831062761	-	67.4824464338
aer	pf	1	13.785071294		76.9420994113
aer	pf	1	13.9949049634		72.7354219987
aer	pf	1	14.1802794933		76.0857785375
aer	pf	1	14.527856737		74.1836112306
aer	pf	1	14.7663426278		70.9602862829
aer	pf	1	15.0210151017		68.094782329
aer	pf	1	15.3249856389		72.9958845741
aer	pf	1	15.596986778		72.608027992
aer	pf	1	15.7707407453		72.4358039058
aer	pf	1	15.9828666334		70.7008624738
aer	pf	1	16.2447032608		72.0861734878
aer	pf	1	16.5034371635		69.4359648661
aer	pf	1	16.8337248305		71.1770127132
aer	pf	1	17.0835117927		73.0068892525
aer	pf	1	17.2578645156		72.538391132
aer	pf	1	17.4058864191		72.2354022746
aer	pf	1	17.5384921981		71.1042153833
aer	pf	1	17.6681122458		69.6205538679
aer	pf	1	17.8518121809		72.5843972747
aer	pf	1	17.9377384704		70.7777929076
aer	pf	1	18.2037606548	//	69.4123522565
aer	pf	1	19.3547562507		79.8145692735
aer	pf	1	19.6683966484		75.0967599475
aer	pf	1	19.9190050242		78.5440478138
aer	pf	1	20.0958265457		74.7923890312
aer	pf	1	20.3169993399		75.5868258807
aer	pf	1	20.5069224181		72.6794425733
aer	pf	1	20.8140935481		70.216865044
aer	pf	1	21.0334471476		70.9127666554
aer	pf	1	21.2043531897		70.2407871589
aer	pf	1	21.3545446486		71.2378087433
aer	pf	1	21.5025594198		71.4156217248
aer	pf	1	21.7028146984		73.2712679868
aer	pf	1	21.8312592327		70.923026142
aer	pf	1	21.9967609895	//	62.9915982116
aer	pf	1	23.4783652206		73.2647721697
aer	pf	1	23.667940894		80.2559264855
aer	pf	1	23.8502345855		78.5736249382
aer	pf	1	23.9622848255		78.3414137566
aer	pf	1	24.0456572379		76.3839570816
aer	pf	1	24.2141836924		74.9458899061
aer	pf	1	24.414970886		76.5703952266
aer	pf	1	24.5608853575		76.7282521696
aer	pf	1	24.7730552082		73.8088176366
aer	pf	1	24.9214203574		72.9106793162
aer	pf	1	25.1146502459		73.2607398869
aer	pf	1	25.1973949096		72.3039339027
aer	pf	1	25.3242939968		71.8845876699
aer	pf	1	25.4327776436		71.6160860964
aer	pf	1	25.6254813503		72.8967942036
aer	pf	1	25.7716383116		71.1073606506
aer	pf	1	25.9224107559		65.075002934
aer	pf	1	26.0193358987	//	63.9070587592
aer	pf	1	26.6231853174		69.9675542272
aer	pf	1	26.7904198436		74.0538225864
aer	pf	1	26.8974083914		72.8419890411
aer	pf	1	27.137353581		73.1628556905
aer	pf	1	27.266054282		73.4442599905
aer	pf	1	27.3566257954		71.6697521614
aer	pf	1	27.5295350482		72.8969739063
aer	pf	1	27.6838661568		69.9933652838
aer	pf	1	27.8297511134	//	70.7056621751
aer	pf	1	29.0268453546		75.2791435005
aer	pf	1	29.2376850432		72.5563624282
aer	pf	1	29.5772483418		72.3220944763
aer	pf	1	29.7840336838		73.7645537106
aer	pf	1	29.8890311575		75.2831340197
aer	pf	1	30.0734595601		71.145238443
aer	pf	1	30.2536868601		70.7059743587
aer	pf	1	30.5722695114		73.6255002329
aer	pf	1	30.8005468917		71.3897150028
aer	pf	1	30.9982395131		69.1268618506
aer	pf	1	31.1548666969		71.813091191
aer	pf	1	31.3663641797		72.4191376083
aer	pf	1	31.5083613472		72.180965639
aer	pf	1	31.6826611877		68.2520039122
aer	pf	1	31.960013479		69.6272510072
aer	pf	1	32.1574076633		71.148003121
aer	pf	1	32.309374145		69.55904474
aer	pf	1	32.4943297917		71.8706576968
aer	pf	1	32.6122254963		73.1275917929
aer	pf	1	32.8175389087		71.9970929892
aer	pf	1	32.9610826725		68.6126827092
aer	pf	1	33.0597336172		64.4670910569
aer	pf	1	33.212101764	//	58.685366621
aer	pf	1	34.7241741433		69.7553723903
aer	pf	1	34.9186737216		76.3418472751
aer	pf	1	35.1417743304		75.3183540014
aer	pf	1	35.1971645093		75.8683298881
aer	pf	1	35.310301082		73.8150447963
aer	pf	1	35.4757805491		73.7183702107
aer	pf	1	35.8346584078		73.1240706885
aer	pf	1	35.9546518676		72.8694816335
aer	pf	1	36.0808997607		70.9558506372
aer	pf	1	36.189295905		70.8490912183
aer	pf	1	36.4727997182		70.9807513079
aer	pf	1	36.6858571293		72.9935473975
aer	pf	1	36.8906671567		70.0484509621
aer	pf	1	37.0241986968		70.900514656
aer	pf	1	37.2388976763		72.4286605998
aer	pf	1	37.4158223144	//	68.657285854
aer	pf	1	38.9416216845		72.6158456248
aer	pf	1	39.1301766543		78.3946432435
aer	pf	1	39.392668485		74.1419893991
aer	pf	1	39.5432823838		73.148171423
aer	pf	1	39.650748847		73.0940759118
aer	pf	1	39.9227859394		72.4233922679
aer	pf	1	40.0896310244		64.9321726503
aer	pf	1	40.1941120394	//	62.8237032784
aer	pf	1	40.7864461873		68.4425513917
aer	pf	1	40.9722548624		71.0753344858
aer	pf	1	41.1385229101		70.5717511128
aer	pf	1	41.358368379		66.8917129335
aer	pf	1	41.5288705956		73.2336124013
aer	pf	1	41.78726479		70.3855857868
aer	pf	1	42.0318795498		70.4240463071
aer	pf	1	42.2203367523		70.298100326
aer	pf	1	42.350423212		68.7142283319
aer	pf	1	42.4663024749	//	68.7956988069
aer	pf	1	44.6934897748		71.0008554061
aer	pf	1	44.8294833713		79.2795583227
aer	pf	1	44.9729821768		75.3805184555
aer	pf	1	45.1567689564		74.5442114601
aer	pf	1	45.3514555466		73.7367806024
aer	pf	1	45.5071645431		73.6857829744
aer	pf	1	45.760961891		70.4669355466
aer	pf	1	46.0075829051		76.2701914779
aer	pf	1	46.2515147888		72.9539560385
aer	pf	1	46.4724834786		73.0378118049
aer	pf	1	46.8536404457		71.6323249662
aer	pf	1	46.9472380216		72.03933196
aer	pf	1	47.1722272374		71.3948698637
aer	pf	1	47.4581317752		72.5660161128
aer	pf	1	47.7553007511		75.7955860051
aer	pf	1	47.946337727		71.453356357
aer	pf	1	48.2204931391		74.3763589015
aer	pf	1	48.3238064257		73.3349307454
aer	pf	1	48.6903467145		70.2702219825
aer	pf	1	48.8724032066		74.2764069963
aer	pf	1	49.0276303208		71.6547146486
aer	pf	1	49.1758306933		68.8339061986
aer	pf	1	49.3158031586		61.2022131586
aer	pf	1	49.4790547445	//	60.2168510676
aer	pf	1	51.292159291		68.3828269662
aer	pf	1	51.4707120631		79.9280370982
aer	pf	1	51.6743769499		77.3950190965
aer	pf	1	51.7701512136		79.2583533444
aer	pf	1	51.8376285357		76.5273615585
aer	pf	1	52.0226024496		73.5942582969
aer	pf	1	52.2317097068		73.9889656981
aer	pf	1	52.4112173065	/	69.2188717207
aer	pf	1	53.2889676409		75.6647036756
aer	pf	1	53.4877654757		78.7762920045
aer	pf	1	53.6349758788	/	73.8812237071
aer	pf	1	54.2616642633		70.6811781331
aer	pf	1	54.5010999225		76.399232394
aer	pf	1	54.7636363048		74.7021371701
aer	pf	1	54.9366204182		72.8889940226
aer	pf	1	55.1137054482		70.1833981216
aer	pf	1	55.4060203299		71.9965727089
aer	pf	1	55.5023763157		69.4001623463
aer	pf	1	55.5955824736		75.9550014366
aer	pf	1	55.8080100898		71.8439414968
aer	pf	1	55.9703641951		68.2611775867
aer	pf	1	56.2722295219		72.3938350698
aer	pf	1	56.3774048158	//	71.1484263471
yue	pf	1	0.117444866621		75.2691346909
yue	pf	1	0.206345384231		83.1693294484
yue	pf	1	0.409076614825	/	80.8194497784
yue	pf	1	1.29043629621		81.2208412307
yue	pf	1	1.44319775606		76.9572808827
yue	pf	1	1.60057281705		67.5600053841
yue	pf	1	1.78576336523		77.7197566618
yue	pf	1	1.90605759587		74.0170456983
yue	pf	1	2.06108908441		76.1578610903
yue	pf	1	2.13935412994		77.8769386446
yue	pf	1	2.300563504		77.0211277963
yue	pf	1	2.47267794563		75.1094096413
yue	pf	1	2.67052234356		75.550633939
yue	pf	1	2.79474636426		76.8307459797
yue	pf	1	2.92409883126		78.367338823
yue	pf	1	3.11421229355	//	81.1066739502
yue	pf	2	0.111661246742		82.3065080552
yue	pf	2	0.231822805141		80.0244638716
yue	pf	2	0.402706793969		81.5145212185
yue	pf	2	0.537756797743		80.4707301088
yue	pf	2	0.740270969092		79.1895842747
yue	pf	2	0.836735397121		79.3690299614
yue	pf	2	0.946505263499		78.3288753713
yue	pf	2	1.07278080126		78.3938702475
yue	pf	2	1.16789275458		76.7736660095
yue	pf	2	1.30168637149		71.6452875714
yue	pf	2	1.5328444897	//	80.3718172269
yue	pf	2	2.34196221835		81.015713247
yue	pf	2	2.45971500408		78.9653076752
yue	pf	2	2.6746723316		79.65067407
yue	pf	2	2.79875467162		75.5312938565
yue	pf	2	2.93770643524		73.9297062074
yue	pf	2	3.06963022206		77.4404564119
yue	pf	2	3.28614022903	//	81.5838662855
yue	pf	3	0.201752119773		78.5139775821
yue	pf	3	0.281170187491		78.5879176156
yue	pf	3	0.401760129861		77.7469444384
yue	pf	3	0.54664189418		77.0706108577
yue	pf	3	0.704232585194	/	77.9367854896
yue	pf	3	1.61552871276		79.8450250314
yue	pf	3	1.76294789931		79.8713007389
yue	pf	3	1.91468960466		82.0149851085
yue	pf	3	2.14333156757		76.2480717313
yue	pf	3	2.27431826754		76.9860265559
yue	pf	3	2.42324036464		79.4462139062
yue	pf	3	2.5475766139		79.7973486318
yue	pf	3	2.73532934371		75.5350526029
yue	pf	3	2.86027625611		71.6631963645
yue	pf	3	2.97677783415		80.5994549114
yue	pf	3	3.10513083695		75.8868870645
yue	pf	3	3.28207624038		79.556932446
yue	pf	3	3.44505226985	-	80.8554805241
yue	pf	3	4.09049346546		76.4357698718
yue	pf	3	4.24129828805		77.9301407375
yue	pf	3	4.39575161442		76.4770721629
yue	pf	3	4.50885523136		78.1457405467
yue	pf	3	4.62439118416		79.424509318
yue	pf	3	4.79951936523		80.6221382725
yue	pf	3	4.95518885953	//	77.5406407003
yue	pf	4	0.117376296457		80.8640680951
yue	pf	4	0.287033977974	/	77.0590830399
yue	pf	4	0.995877715821		81.2429455585
yue	pf	4	1.13299830773		76.4067474905
yue	pf	4	1.28406336662		73.117210216
yue	pf	4	1.42796172957		78.8720030538
yue	pf	4	1.54250628257		73.5346262847
yue	pf	4	1.67865075483		72.1871477616
yue	pf	4	1.91126584349	//	81.44098455
yue	pf	5	0.160896354377		77.1559884406
yue	pf	5	0.331036136591	/	81.7398175197
yue	pf	5	1.1417229628		79.1611459363
yue	pf	5	1.23464110863		77.3272037057
yue	pf	5	1.41507602504		81.7608111949
yue	pf	5	1.52096969509		78.5792236633
yue	pf	5	1.69453579211		81.4854545124
yue	pf	5	1.83941433124	/	78.2854785409
yue	pf	5	2.62538313062		80.5068633659
yue	pf	5	2.73153356322		81.4147194493
yue	pf	5	2.8534358656		77.6479125929
yue	pf	5	2.97996687184		77.353556494
yue	pf	5	3.1176667249		71.7252611958
yue	pf	5	3.2763716403		74.4726708258
yue	pf	5	3.43274265988		76.2468906935
yue	pf	5	3.55955099915		74.8886155352
yue	pf	5	3.68582108813		71.8306271866
yue	pf	5	3.85145002122	//	80.0070324026
yue	pf	6	0.138982126588		77.3625596875
yue	pf	6	0.31290100481	/	77.7420045286
yue	pf	6	1.13091334396		82.2769814373
yue	pf	6	1.2599431783		77.6611578834
yue	pf	6	1.38017552393		77.1051279526
yue	pf	6	1.57078777919		76.1342691083
yue	pf	6	1.7479916804	/	69.1149991245
yue	pf	6	2.35565032621		72.8610324734
yue	pf	6	2.49698622407		74.1924539475
yue	pf	6	2.63439612476		79.1538347034
yue	pf	6	2.83069598289	//	78.4908679682
yue	pf	7	0.133277874273		77.9797636854
yue	pf	7	0.284397536399	/	76.8788497923
yue	pf	7	1.07836421516		80.314230714
yue	pf	7	1.3589979861		78.4564062658
yue	pf	7	1.61388553953		78.2809655495
yue	pf	7	1.82500452318		79.6160250169
yue	pf	7	1.98591838266	//	75.6723025742
yue	pf	7	2.84174101935		79.9899567551
yue	pf	7	2.95361679775		79.0944576611
yue	pf	7	3.0663032702		76.5740722232
yue	pf	7	3.17088280219		75.7546103132
yue	pf	7	3.31761842459		72.9378964648
yue	pf	7	3.43452446487		77.9526217906
yue	pf	7	3.65159611904		76.8247298295
yue	pf	7	3.77985422814		72.0233094176
yue	pf	7	3.94851342254		78.7416978631
yue	pf	7	4.09293416984	//	78.4307866051
yue	pf	8	0.0962686833718		83.4457327826
yue	pf	8	0.256339887942	/	77.6408248375
yue	pf	8	0.955029064649		80.7031937614
yue	pf	8	1.09703319394		76.8527662914
yue	pf	8	1.21575183065		73.3695388017
yue	pf	8	1.30651389298		75.2614211444
yue	pf	8	1.41646756306		70.7644334233
yue	pf	8	1.6145737445		79.3538727785
yue	pf	8	1.7463285733	//	80.1406716285
nld	bt	1	0.219526744335		83.5366517226
nld	bt	1	0.324342264695		86.8378643254
nld	bt	1	0.504624961152		81.2894526293
nld	bt	1	0.588477378109		82.8238884079
nld	bt	1	0.783434247533		78.3498817814
nld	bt	1	0.902923941697		73.7818739508
nld	bt	1	1.12722915706	/	77.3894932739
nld	bt	1	1.665980936		83.4827136012
nld	bt	1	1.74983335296		77.676454119
nld	bt	1	1.81691528653		79.5150326489
nld	bt	1	1.90705663475		74.1574033465
nld	bt	1	2.08105039994		81.5189480976
nld	bt	1	2.25504416512		78.6904332605
nld	bt	1	2.3577633759		76.0531491054
nld	bt	1	2.46886782503		70.5761548429
nld	bt	1	2.52966082724		73.7245764195
nld	bt	1	2.74558080061	/	77.0482288533
nld	bt	1	3.40597275932		83.5332571061
nld	bt	1	3.54013662573		81.292046836
nld	bt	1	3.62189273182		82.6636073736
nld	bt	1	3.8409978273		80.189013117
nld	bt	1	4.00451003926		76.8986540677
nld	bt	1	4.0988440077		76.2019923363
nld	bt	1	4.32583058452		80.9705889854
nld	bt	1	4.39291251736		77.7397954337
nld	bt	1	4.6256029719		76.0720774986
nld	bt	1	4.70735907755	/	75.1380380866
nld	bt	1	5.59760309446		84.3165087584
nld	bt	1	5.691937062		82.3484989366
nld	bt	1	5.81352306462		83.6583622825
nld	bt	1	6.03737869904		80.2982755447
nld	bt	1	6.10077173553		80.3668532355
nld	bt	1	6.29992122123		78.2306846666
nld	bt	1	6.46133712016		79.0046762863
nld	bt	1	6.69612388225	/	79.0983088891
nld	bt	1	7.19473466952		82.6785237811
nld	bt	1	7.28697232506		84.570735624
nld	bt	1	7.4504845326		84.0986258883
nld	bt	1	7.57496319823		79.4060636841
nld	bt	1	7.70649988266		82.2889316072
nld	bt	1	7.90564936459		80.7083371717
nld	bt	1	8.01256119173		80.2686868988
nld	bt	1	8.25679488939		74.2880448748
nld	bt	1	8.43498126747	//	72.9620730984
nld	bt	2	0.191116130679		76.4485689507
nld	bt	2	0.362418529911		82.3427446495
nld	bt	2	0.57094989224		76.2828142619
nld	bt	2	0.656332812249	/	76.2721831706
nld	bt	2	1.4017913831		78.700251763
nld	bt	2	1.52493982542		83.4723179975
nld	bt	2	1.59718691158		81.745551002
nld	bt	2	1.7203353539		78.1022198245
nld	bt	2	1.87694708086		82.547739003
nld	bt	2	2.10682417319		79.1870997788
nld	bt	2	2.32950964371		76.576509838
nld	bt	2	2.45725314506		77.6850610351
nld	bt	2	2.58696950404		74.8850035944
nld	bt	2	2.77743909443		81.090888678
nld	bt	2	3.01552608242		75.49377149
nld	bt	2	3.2206080355		79.3138404099
nld	bt	2	3.30617761325		80.361600266
nld	bt	2	3.48662986258		78.0324128435
nld	bt	2	3.62784007526		74.4107403633
nld	bt	2	3.78711205933		75.8177505551
nld	bt	2	3.94310008497	/	76.7292776056
nld	bt	2	4.41630118432		78.1713011726
nld	bt	2	4.59035098026		81.7119407888
nld	bt	2	4.66259806536		79.4523348986
nld	bt	2	4.88262327909		72.3580480815
nld	bt	2	4.98278401071		73.8445042078
nld	bt	2	5.16340172347	//	72.5720398358
nld	bt	3	0.0898449094605		82.5436171717
nld	bt	3	0.224512448584		84.3233296326
nld	bt	3	0.356709023687		80.733691027
nld	bt	3	0.456783066522		82.7081479583
nld	bt	3	0.6099828358		75.4728922551
nld	bt	3	0.734766518841		81.1747089787
nld	bt	3	0.818779295542		76.6020973903
nld	bt	3	1.0176918992		78.3184848076
nld	bt	3	1.09305630183		81.177250338
nld	bt	3	1.20795612879		80.4335374461
nld	bt	3	1.40563325044		77.8474619601
nld	bt	3	1.53906530755		81.471673728
nld	bt	3	1.84175840008	//	74.7601580339
nld	bt	4	0.121868454447		80.8229284674
nld	bt	4	0.185596247932		81.1784560504
nld	bt	4	0.396388180228		81.5370890227
nld	bt	4	0.624337595386		79.3031314031
nld	bt	4	0.835129527682	/	80.0861408828
nld	bt	4	1.52387991112		78.3066073825
nld	bt	4	1.71016115361		78.8681112883
nld	bt	4	1.82536139568		83.4352466792
nld	bt	4	2.05576187982		76.3528011327
nld	bt	4	2.19302174271		74.5358665516
nld	bt	4	2.31067305376		77.1647883348
nld	bt	4	2.45528612359		80.0253955614
nld	bt	4	2.68813767671		80.2384011196
nld	bt	4	2.8253975396		79.9143776492
nld	bt	4	2.97736381637		78.2355509665
nld	bt	4	3.11462367926		76.7190965481
nld	bt	4	3.33767095646		68.0130925572
nld	bt	4	3.45042012954		82.8732535859
nld	bt	4	3.6661141998	//	73.276614165
nld	bt	5	0.11189631885		81.4515842794
nld	bt	5	0.283359735237		81.5052697035
nld	bt	5	0.408252841		76.0751336832
nld	bt	5	0.538438027516		80.6866724758
nld	bt	5	0.707784611602		79.4886584931
nld	bt	5	0.804100481301		82.2730827161
nld	bt	5	0.975563897688		79.3764216292
nld	bt	5	1.07717184814		82.0036128878
nld	bt	5	1.24228476762		71.7035006149
nld	bt	5	1.33225014042		78.4598769467
nld	bt	5	1.44338383623	//	74.1448554416
nld	bt	6	0.169767058952		77.946137163
nld	bt	6	0.339736524199		82.3619158897
nld	bt	6	0.538332425698		81.4665278844
nld	bt	6	0.75660900212		64.1965416443
nld	bt	6	0.862168985799		79.3240370764
nld	bt	6	1.00351201479		75.2688609196
nld	bt	6	1.21284282989	/	78.4176719576
nld	bt	6	1.60643152264		78.4277790089
nld	bt	6	1.83365385932		71.7611902553
nld	bt	6	2.00362332377		73.5290930047
nld	bt	6	2.21474329013		77.0176585467
nld	bt	6	2.47774867196	/	68.9018865571
nld	bt	6	3.10870921225		74.8625756577
nld	bt	6	3.17669699802		85.4882119437
nld	bt	6	3.31982917861		81.1336074772
nld	bt	6	3.4339049804		77.9190373488
nld	bt	6	3.60924190107		76.8764744348
nld	bt	6	3.70406697042	/	73.8027415114
nld	bt	6	4.4209068163		80.6252541916
nld	bt	6	4.58014136638		77.0566364885
nld	bt	6	4.70180371924		76.6969276343
nld	bt	6	4.82167691986		79.9567331909
nld	bt	6	5.04174264637		77.4707907992
nld	bt	6	5.15088093351		76.5559144603
nld	bt	6	5.29938057009		77.9601061504
nld	bt	6	5.42104292296		77.5271620794
nld	bt	6	5.61820447184	//	68.7158024556
nld	bt	7	0.100784991726		78.1549144748
nld	bt	7	0.206594774715		85.5532476881
nld	bt	7	0.376331301593		80.8491531365
nld	bt	7	0.473323602667		81.5394743924
nld	bt	7	0.75548302397		81.9010898279
nld	bt	7	0.894358364144		79.3734378041
nld	bt	7	1.07291237294		77.4516609604
nld	bt	7	1.29114505035		73.2614369622
nld	bt	7	1.45426846579		80.4205373069
nld	bt	7	1.6416399565	/	78.0139828538
nld	bt	7	2.12219272091		77.7682800564
nld	bt	7	2.23681998582		80.0099566229
nld	bt	7	2.38010406695		82.4824373402
nld	bt	7	2.63140230155		74.7484640335
nld	bt	7	2.80995631034		78.0455468004
nld	bt	7	2.90474424093		73.6802740754
nld	bt	7	3.14061188218		72.7684082586
nld	bt	7	3.24201292421	//	69.1783735485
kat	yj	1	1.19554494507		67.3021509499
kat	yj	1	1.31025408766		71.8757845596
kat	yj	1	1.56542340485		63.2858485917
kat	yj	1	1.87443578896		71.0248691976
kat	yj	1	1.95637089081		61.3991368281
kat	yj	1	2.42104335685		64.0138369281
kat	yj	1	2.69962270314		68.6491196174
kat	yj	1	2.86583390974		69.7108722574
kat	yj	1	2.9969300727		65.6455966024
kat	yj	1	3.21230234042		64.4395328225
kat	yj	1	3.4417206256	-	55.936852695
kat	yj	1	4.04678054094		65.8264530261
kat	yj	1	4.14042065734		71.9215421339
kat	yj	1	4.29960885522		70.1031768596
kat	yj	1	4.49391209674		65.7801409256
kat	yj	1	4.74439940811		71.6079821592
kat	yj	1	4.93870264964		62.9430309445
kat	yj	1	5.16812093482		71.1916792009
kat	yj	1	5.36710618216		60.3778307644
kat	yj	1	5.46308730147		59.6198924227
kat	yj	1	5.54502240332	//	54.8871245157
kat	yj	1	6.60555372375		66.8935923283
kat	yj	1	6.90754309914	-	71.4909528546
kat	yj	1	7.91625686343		71.5314212919
kat	yj	1	8.16206216898		75.7834533412
kat	yj	1	8.25804328829		74.7104879214
kat	yj	1	8.35168340469		72.5750607864
kat	yj	1	8.64196776552		70.1059760043
kat	yj	1	9.03450334987		68.7052988968
kat	yj	1	9.17028151865		74.410460285
kat	yj	1	9.35522074854		71.5508624196
kat	yj	1	9.50738593769		65.7560056246
kat	yj	1	9.80703431016		63.3397803973
kat	yj	1	9.96154050222		66.1408360381
kat	yj	1	10.2635298776		65.2468750663
kat	yj	1	10.3688750086	-	57.9245144597
kat	yj	1	11.6619229982		64.0299677065
kat	yj	1	11.8187701932		66.5336016769
kat	yj	1	11.8890002805		67.9566708407
kat	yj	1	12.0786215162		72.6551000182
kat	yj	1	12.214399685		70.4128196646
kat	yj	1	12.4016799178		54.9287262506
kat	yj	1	12.5070250487	-	53.8770187963
kat	yj	1	13.0131265093		65.0751864764
kat	yj	1	13.1442226723		66.9395435021
kat	yj	1	13.308092876		71.5535146761
kat	yj	1	13.4204610157		72.2662345791
kat	yj	1	13.5890132252		65.8341911347
kat	yj	1	13.7833164667		66.422720859
kat	yj	1	14.0408267868		58.9030701354
kat	yj	1	14.2936551011	/	64.4096575149
kat	yj	1	15.1949000901		70.5387502724
kat	yj	1	15.3564292909		71.239436867
kat	yj	1	15.4524104102		67.2662499888
kat	yj	1	15.6982157157		62.0904987512
kat	yj	1	15.9580670387	-	77.4377981329
kat	yj	1	16.5894113193		68.1435345991
kat	yj	1	16.7298714939		70.6887088893
kat	yj	1	16.8703316685		66.2390435203
kat	yj	1	17.2589381515		70.880447491
kat	yj	1	17.4789924251		65.8973993939
kat	yj	1	17.584337556		60.7849344904
kat	yj	1	17.7130927161		63.2187615913
kat	yj	1	17.9214419751		64.8647845341
kat	yj	1	18.0806301729	//	58.573717056
kat	yj	1	19.8996687966		76.2381719027
kat	yj	1	20.1969761661		71.3003460419
kat	yj	1	20.2742292622		69.6534862522
kat	yj	1	20.3327543349		75.9099012616
kat	yj	1	20.513011559		65.001062384
kat	yj	1	20.7400888413		75.5695106002
kat	yj	1	20.9180050624		68.291836034
kat	yj	1	21.0865572719		70.0456874735
kat	yj	1	21.2059484203		68.8292845936
kat	yj	1	21.3745006299		69.0848514501
kat	yj	1	21.4775047579	-	65.5120930492
kat	yj	1	22.0638968065		72.9711624062
kat	yj	1	22.1575369229		67.2694734116
kat	yj	1	22.3307711382		67.3464525939
kat	yj	1	22.4571852954		60.4961190456
kat	yj	1	22.6046684787		57.5287091638
kat	yj	1	22.7263870985	/	49.665861503
kat	yj	1	23.6748972796		67.5198704083
kat	yj	1	23.82003946		74.2131271181
kat	yj	1	24.2952630507		79.0782002877
kat	yj	1	24.4755202748		68.487574067
kat	yj	1	24.6674825134		71.6306653166
kat	yj	1	24.9788359004		70.4100924687
kat	yj	1	25.0373609732		67.7252406774
kat	yj	1	25.1052500576		68.9789971978
kat	yj	1	25.250392238		74.1681932718
kat	yj	1	25.381488401		74.8091482293
kat	yj	1	25.4353314679		73.09644797
kat	yj	1	25.6389987211	/	53.7182349719
kat	yj	1	26.3918919087		75.2787444915
kat	yj	1	26.4785090163		76.047472801
kat	yj	1	26.6142871851		67.7308531061
kat	yj	1	27.0309857031		68.198473464
kat	yj	1	27.1808098893		65.7081682761
kat	yj	1	27.3844771425		74.2701261596
kat	yj	1	27.5740983782		73.4394108176
kat	yj	1	27.7473325935		73.5797374412
kat	yj	1	27.9486588438		66.5155472185
kat	yj	1	28.1851001377		71.6483291142
kat	yj	1	28.2763992512		71.8976292454
kat	yj	1	28.4543154724		69.6693503097
kat	yj	1	28.6064806615		59.3464917019
kat	yj	1	28.7867378856	//	56.9008960787
kat	yj	1	30.0852889688		76.5310086765
kat	yj	1	30.2210671376		77.0174754056
kat	yj	1	30.548807545		64.6706152738
kat	yj	1	30.6986317312		75.5314443993
kat	yj	1	30.7641798127		69.9079603649
kat	yj	1	30.9280500164		63.7227307841
kat	yj	1	31.2066293627		72.3154030649
kat	yj	1	31.3049514849		65.1826228591
kat	yj	1	31.6423547433	//	65.9264884905
kat	yj	1	33.5739039002		73.1494095823
kat	yj	1	33.7775711534		77.5903431753
kat	yj	1	33.9859204124		72.0342755426
kat	yj	1	34.1919286684		73.3623356915
kat	yj	1	34.4049599332		74.2112479896
kat	yj	1	34.7327003406		64.2402216458
kat	yj	1	34.8450684803		67.8299225127
kat	yj	1	34.9691416346		72.7591208713
kat	yj	1	35.1447168528		67.3048459348
kat	yj	1	35.5450283504		53.7481681703
kat	yj	1	35.6901705308	//	41.6379423351
kat	yj	1	36.7875034208		76.8344982256
kat	yj	1	36.9958526798		74.2778975372
kat	yj	1	37.1761099039		72.2023883406
kat	yj	1	37.3118880726		73.7761230973
kat	yj	1	37.4780992792		61.4433438762
kat	yj	1	37.6536744975		68.0221904498
kat	yj	1	37.8128626954		64.759911024
kat	yj	1	37.95332287		63.7920364463
kat	yj	1	38.1312390911		63.4472656357
kat	yj	1	38.2201972017		57.8015736338
kat	yj	1	38.393431417	//	52.0338953412
kat	yj	1	39.3204852736		71.6678783593
kat	yj	1	39.4071023813		69.5411209085
kat	yj	1	39.4703094598		66.4304054957
kat	yj	1	39.6177926431	/	73.3348007186
kat	yj	1	40.2523895259		71.6463365222
kat	yj	1	40.353052651		73.8248508193
kat	yj	1	40.5075588431		66.5878028809
kat	yj	1	40.7908201952		75.5058869249
kat	yj	1	40.8750963		65.395608842
kat	yj	1	41.2145417219		66.2888562971
kat	yj	1	41.3760709227		67.4951068229
kat	yj	1	41.4743930449		78.0483504803
kat	yj	1	41.6195352253		73.8264410525
kat	yj	1	41.7131753417		69.5859906068
kat	yj	1	41.914501592		77.3160214888
kat	yj	1	42.185063212		58.8699150029
kat	yj	1	42.4168225001		68.8836791953
kat	yj	1	42.5619646805		63.9509998994
kat	yj	1	42.6649688086		71.7557732693
kat	yj	1	42.758608925		72.2146175231
kat	yj	1	42.9107741141		63.5846169593
kat	yj	1	43.0418702771	/	48.6266270357
kat	yj	1	43.498885752		65.3290585949
kat	yj	1	43.7212810284		71.7923980797
kat	yj	1	43.9647453311		72.6371679653
kat	yj	1	44.04433943		68.932350293
kat	yj	1	44.1777765959		62.0813912579
kat	yj	1	44.4657199538		71.1747485602
kat	yj	1	44.8168703903		68.276752604
kat	yj	1	45.0416066697		72.2174084587
kat	yj	1	45.3037989956		62.8184118625
kat	yj	1	45.4395771644		66.2755634514
kat	yj	1	45.5238532691		65.8162341823
kat	yj	1	45.6174933855	//	61.2208050308
hin	bt	1	0.158777621414		84.8864659154
hin	bt	1	0.368345629334		82.1223309151
hin	bt	1	0.457365668096		81.9292930165
hin	bt	1	0.611296151789		81.5883938931
hin	bt	1	0.798609150017		82.5196196577
hin	bt	1	1.07308760287		81.464602541
hin	bt	1	1.33643855087		82.4199855532
hin	bt	1	1.42545858963	-	81.5011903179
hin	bt	1	2.12925646627		85.3105493246
hin	bt	1	2.46493619447		84.8829145946
hin	bt	1	2.67450420158		82.1432977103
hin	bt	1	2.87294470389		79.2783728706
hin	bt	1	3.01760226632		81.9061517566
hin	bt	1	3.10291313647		79.7613449198
hin	bt	1	3.17895108595		81.3780142992
hin	bt	1	3.33566344525		79.143250163
hin	bt	1	3.69545276719	-	79.9569093628
hin	bt	1	4.26550024918		83.8023217212
hin	bt	1	4.46208616679		86.2186555578
hin	bt	1	4.67721792569		87.9087922705
hin	bt	1	4.76994713211		86.6196459695
hin	bt	1	4.85525800202		87.3122097842
hin	bt	1	5.09635393871		84.0359296602
hin	bt	1	5.30406736109		83.6717345387
hin	bt	1	5.43759741834		83.4278888416
hin	bt	1	5.71415656687	-	81.5024794168
hin	bt	1	6.33729683402		83.1619548917
hin	bt	1	6.53388275163	//	72.6214128229
hin	bt	2	0.172167961313		84.0388562266
hin	bt	2	0.417700441377		86.0750788844
hin	bt	2	0.5444177791	-	87.229625789
hin	bt	2	0.917088536423		86.3085952503
hin	bt	2	1.07938966731		88.1913343677
hin	bt	2	1.28330647279		85.0360857986
hin	bt	2	1.41231506401		85.3455772021
hin	bt	2	1.65784754407		80.7227687542
hin	bt	2	1.85344121463	-	82.8141087011
hin	bt	2	2.18220504387		87.2946715686
hin	bt	2	2.3611524446		88.5053873449
hin	bt	2	2.6025233572		83.9446471485
hin	bt	2	2.81060173014		86.5619227936
hin	bt	2	3.03116480545		85.9478837171
hin	bt	2	3.17265809904		83.7170673769
hin	bt	2	3.40154430927		85.8704175962
hin	bt	2	3.51806819812		81.215359605
hin	bt	2	3.7511159758	//	77.5324979999
hin	bt	3	0.162402625168		81.8680887326
hin	bt	3	0.27621199688		84.7323384173
hin	bt	3	0.513314854611		85.5935998018
hin	bt	3	0.74409496947		83.4287309017
hin	bt	3	0.845258855435	-	82.6611518295
hin	bt	3	1.29101222797		87.5826417173
hin	bt	3	1.41746708543		88.3552341776
hin	bt	3	1.63876308598		86.4176221333
hin	bt	3	1.87902731515		85.0147584605
hin	bt	3	2.14142114437		84.0277406102
hin	bt	3	2.33742617343		83.4724917789
hin	bt	3	2.52394708818		84.5586974839
hin	bt	3	2.66620880281		83.577696739
hin	bt	3	2.8211160032	-	82.6736129637
hin	bt	4	0.126561049631		84.5119064126
hin	bt	4	0.258951048865		88.3388641724
hin	bt	4	0.387762940012		88.853234722
hin	bt	4	0.505840506896		89.0518365493
hin	bt	4	0.799245370064		86.248830863
hin	bt	4	0.981728882521		88.4562482231
hin	bt	4	1.19283725968		84.8888846572
hin	bt	4	1.3574302317		85.9118732012
hin	bt	4	1.50413266328		86.5475719587
hin	bt	4	1.70808482427		84.8783805581
hin	bt	4	1.86194347202		85.6586607001
hin	bt	4	2.04800509257		83.8138211441
hin	bt	4	2.24122292929		83.1663617986
hin	bt	4	2.39865968513		84.7322948158
hin	bt	4	2.58829941377		81.2110789197
hin	bt	4	2.71711130491		82.8631186289
hin	bt	4	2.79225157475		81.1449380451
hin	bt	4	2.96757887103		85.1438505711
hin	bt	4	3.10712508644		84.7972288124
hin	bt	4	3.3182334636	-	81.8012923833
hin	bt	5	0.118597988248		86.7810392704
hin	bt	5	0.27711832486		87.2887086019
hin	bt	5	0.444696966421		83.8717872959
hin	bt	5	0.607746455507		85.1468346582
hin	bt	5	0.809293740627		84.734861326
hin	bt	5	1.10821780395		82.8757504585
hin	bt	5	1.44563966331		86.0958869607
hin	bt	5	1.59736627121		82.132928203
hin	bt	5	1.81023643752		76.2678619515
hin	bt	5	2.01857745135	//	75.8158265736
hin	bt	6	0.129987556965		87.5357702437
hin	bt	6	0.37149194128		85.4560894726
hin	bt	6	0.542882149503		87.4022953807
hin	bt	6	0.741538981762		86.1277596314
hin	bt	6	0.823338853868		86.6522015095
hin	bt	6	0.90903395798		84.2808627154
hin	bt	6	0.979148134071		84.2588946533
hin	bt	6	1.13885264628	-	85.3982169299
hin	bt	6	1.39204272661		84.1687368039
hin	bt	6	1.61017571889		86.8763024034
hin	bt	6	1.86726103123		88.8434007184
hin	bt	6	1.97632752737		87.3441317264
hin	bt	6	2.2256223757		87.4643695012
hin	bt	6	2.42038397595		84.8224797471
hin	bt	6	2.54892663212		84.4728923936
hin	bt	6	2.81769764047	-	83.3466339063
hin	bt	6	3.10594480884		84.6856288342
hin	bt	6	3.28902071308		83.197283858
hin	bt	6	3.41756336925		75.4657086825
hin	bt	6	3.56947741745	-	73.2818429554
hin	bt	7	0.171129688253		87.1312643586
hin	bt	7	0.421690226256		88.8993409895
hin	bt	7	0.564867676544		87.0458339028
hin	bt	7	0.752788080046		85.776883362
hin	bt	7	1.0003657545		86.1102732708
hin	bt	7	1.14354320479		86.5370319635
hin	bt	7	1.34637792603		85.8150630167
hin	bt	7	1.49253823986		84.3517902787
hin	bt	7	1.72221873303		86.3621266331
hin	bt	7	1.97874499813		86.8324879383
hin	bt	7	2.1517510839		85.2522481672
hin	bt	7	2.30387712483		84.5112227194
hin	bt	7	2.45600316576		85.4198391161
hin	bt	7	2.5902320254		86.6070042452
hin	bt	7	2.7781524289	-	83.7126579125
hin	bt	8	0.147026653424		87.4318875971
hin	bt	8	0.367398640647		87.2091406503
hin	bt	8	0.474606634432		87.396422997
hin	bt	8	0.674132622864		86.0467324873
hin	bt	8	0.77836261682		88.042073574
hin	bt	8	0.986822604734		85.1605237032
hin	bt	8	1.19230459282		86.8007565687
hin	bt	8	1.2667545885		74.4809122091
hin	bt	8	1.41267658004		85.856580843
hin	bt	8	1.61815856813		89.3280737578
hin	bt	8	1.75812456002		86.8068672045
hin	bt	8	1.92191455052		86.084081809
hin	bt	8	2.14228653774		84.4876468787
hin	bt	8	2.35074652566		83.0258329217
hin	bt	8	2.50560251668		85.8921961605
hin	bt	8	2.74086450304	-	83.4570047916
hin	bt	9	0.127704358903		87.7393514989
hin	bt	9	0.30468952908		87.6679279683
hin	bt	9	0.480065743166		83.3736605007
hin	bt	9	0.706928552212		83.8639421805
hin	bt	9	0.819555478689		83.9138057864
hin	bt	9	0.988495868404		82.890850553
hin	bt	9	1.21696763354		83.3502188538
hin	bt	9	1.33603038439		80.4149784198
hin	bt	9	1.47761852053	//	73.940880517
hin	bt	10	0.19983575137		88.5984533902
hin	bt	10	0.331433852757		79.0054663894
hin	bt	10	0.493831509789		87.6880703504
hin	bt	10	0.636629449592		84.4742377183
hin	bt	10	0.793427187415		87.3720894136
hin	bt	10	1.01742395573		87.0525979932
hin	bt	10	1.18542153197		84.7623545393
hin	bt	10	1.36461894663		89.4853638985
hin	bt	10	1.58581575534		86.4702781761
hin	bt	10	1.75661329119		85.2580303403
hin	bt	10	2.01420957475		85.5991172765
hin	bt	10	2.17100731258		78.6807351022
hin	bt	10	2.30260541397		82.3551104286
hin	bt	10	2.49300266704	//	78.5193964118
hin	bt	11	0.119805136263		86.5056976558
hin	bt	11	0.369356078169		87.4417180014
hin	bt	11	0.497912623999		86.7590050181
hin	bt	11	0.730448728957		84.8987733878
hin	bt	11	0.893034948683		86.5053428302
hin	bt	11	1.03860633146		85.4384319701
hin	bt	11	1.2408938374		81.9356214745
hin	bt	11	1.46964886748		82.2828159424
hin	bt	11	1.68895121037	-	83.3059563152
hin	bt	12	0.130673726098		87.1773071845
hin	bt	12	0.269090108631		89.6558908332
hin	bt	12	0.489967314802		85.4667179206
hin	bt	12	0.67255913857		86.3584375541
hin	bt	12	0.890491315325		86.3953847118
hin	bt	12	1.09075331559		87.6983342827
hin	bt	12	1.20266443338		87.9868206804
hin	bt	12	1.42354163955		85.0548886058
hin	bt	12	1.62674866923		85.2096457963
hin	bt	12	1.81228552241		84.9673503385
hin	bt	12	1.95659196378		85.59342766
hin	bt	12	2.16274402287		83.9110509184
hin	bt	12	2.3394457878		85.4609451168
hin	bt	12	2.54854287631		80.5198118484
hin	bt	12	2.67223411177	//	79.0471099233
hin	bt	13	0.106892332947		87.9970611252
hin	bt	13	0.298799771175		85.7677216371
hin	bt	13	0.438538197069		86.9086202941
hin	bt	13	0.634171993321		85.1053066986
hin	bt	13	0.760868166132		87.0001943289
hin	bt	13	0.928554277205		85.9704811703
hin	bt	13	1.10555628334		86.3362972527
hin	bt	13	1.3347273018		87.0111376183
hin	bt	13	1.5061397709		84.5759736365
hin	bt	13	1.65519409186	-	85.1339899053
hin	bt	14	0.123129255088		87.956513286
hin	bt	14	0.330243489005		89.5294903622
hin	bt	14	0.455043091493		88.2838778539
hin	bt	14	0.627638286424		86.4871147246
hin	bt	14	0.816165345502	-	86.3484968303
hin	bt	14	1.21446194919		88.4346718618
hin	bt	14	1.33395093029		87.7717368557
hin	bt	14	1.50389081453		87.99186238
hin	bt	14	1.70834973776		84.1781333649
hin	bt	14	1.83314934025		85.9595057016
hin	bt	14	2.00574453518		85.4204342453
hin	bt	14	2.17037379803		84.5375449282
hin	bt	14	2.38810927472	//	79.4218856897
hun	yj	1	0.102401260114		85.0012970838
hun	yj	1	0.369842800814		79.539446981
hun	yj	1	0.469355932238		76.7428715195
hun	yj	1	0.695333668179		76.90902392
hun	yj	1	0.90057950174		77.8438768192
hun	yj	1	1.0622883403		73.5490699638
hun	yj	1	1.34424221267		78.0180368318
hun	yj	1	1.47070681719		75.1861936422
hun	yj	1	1.69875774337		67.7476724509
hun	yj	1	1.84180786979		72.9614216398
hun	yj	1	2.07607836668		79.1301722997
hun	yj	1	2.27303143929		81.3580631333
hun	yj	1	2.48864322404		75.4763260691
hun	yj	1	2.73949924284	-	73.1664943763
hun	yj	1	3.31791931924		81.2123121316
hun	yj	1	3.52109196256		77.951433563
hun	yj	1	3.73670374731		81.5094745355
hun	yj	1	3.8776806835		76.5258401878
hun	yj	1	4.03316995134		75.0618005317
hun	yj	1	4.17622007777		69.5939707447
hun	yj	1	4.46646671109	//	64.7265770046
hun	yj	2	0.130370485027		84.4040254396
hun	yj	2	0.448412560107		83.0191114051
hun	yj	2	0.573414171706		81.338198306
hun	yj	2	0.698415783304		77.6692543435
hun	yj	2	0.93101371881		72.5534964227
hun	yj	2	1.13671257334		78.0413830482
hun	yj	2	1.43260246409		79.0298246359
hun	yj	2	1.62564292757		77.9421411868
hun	yj	2	1.86615235748		78.0550466005
hun	yj	2	2.09875029298		81.515611337
hun	yj	2	2.26330937661		78.6066822725
hun	yj	2	2.38198179268		76.506129921
hun	yj	2	2.60350363602		75.9746733028
hun	yj	2	2.7965440995		72.732859725
hun	yj	2	3.0212305406		70.6251358968
hun	yj	2	3.18420732535		67.699439162
hun	yj	2	3.34718411009		67.7375664363
hun	yj	2	3.43895744519	//	64.3339247725
hun	yj	3	0.15699180029		76.7574123474
hun	yj	3	0.316129898729		80.0214204775
hun	yj	3	0.489413605917		78.9586108128
hun	yj	3	0.659160910918		76.1859210248
hun	yj	3	0.88549065092		78.1677642091
hun	yj	3	1.06584716248		75.4133577512
hun	yj	3	1.30278610905		68.7163404087
hun	yj	3	1.45131500092		74.7851550007
hun	yj	3	1.83678283936		80.4838429642
hun	yj	3	2.04189416624		78.4531412608
hun	yj	3	2.28590591718		79.0728975757
hun	yj	3	2.41675279812		83.8532905762
hun	yj	3	2.62186412499		85.3482301271
hun	yj	3	2.90831270218		80.2749531524
hun	yj	3	3.14525164874		76.8651490703
hun	yj	3	3.30792614937		77.5601270694
hun	yj	3	3.48474625875		80.528004285
hun	yj	3	3.68985758562		73.5486552652
hun	yj	3	3.87021409719		75.4932551384
hun	yj	3	4.15312627219	-	76.9454547188
hun	yj	3	4.72248702438		77.0204814986
hun	yj	3	4.87101591625		77.8954139576
hun	yj	3	4.99832639501		77.8072145857
hun	yj	3	5.10795486282		77.3103590154
hun	yj	3	5.20697412407		78.6147922221
hun	yj	3	5.3979398422		79.432012922
hun	yj	3	5.65963360407		79.0849094053
hun	yj	3	5.76926207188		71.9750645645
hun	yj	3	5.87181773532		69.6168637898
hun	yj	3	6.05217424689		72.7528228569
hun	yj	3	6.3032588022		75.9691733251
hun	yj	3	6.55434335751		71.3230240354
hun	yj	3	6.71348145595		76.5787527386
hun	yj	3	6.81603711939		76.6129535898
hun	yj	3	6.99285722877		71.8505982882
hun	yj	3	7.24040538189		74.8240147859
hun	yj	3	7.42076189346		68.4151643339
hun	yj	3	7.5798999919		60.8540747411
hun	yj	3	7.70013766627	//	63.6786216822
hun	yj	4	0.109876482896		85.595617757
hun	yj	4	0.340750472439		86.1070428917
hun	yj	4	0.417708468954		83.5213062294
hun	yj	4	0.689746038027		82.1678014001
hun	yj	4	0.856190077		81.9927855432
hun	yj	4	1.00473690748		77.1357074828
hun	yj	4	1.23382117618		81.662819846
hun	yj	4	1.3948960526		81.7658402878
hun	yj	4	1.64545697148		81.6203738898
hun	yj	4	1.85127486914		79.9921131634
hun	yj	4	2.03024695406		77.4200075166
hun	yj	4	2.28259759379		80.7326204043
hun	yj	4	2.44904163276		84.2301154797
hun	yj	4	2.66559785551		80.0859570494
hun	yj	4	2.78013998986		76.1625984667
hun	yj	4	2.96985039987		75.1603714195
hun	yj	4	3.10944862611		73.7888735541
hun	yj	4	3.32063568631		74.2219210095
hun	yj	4	3.57835548859		73.7215578837
hun	yj	5	0.119048788629		86.7241924747
hun	yj	5	0.209937722012		82.2241839202
hun	yj	5	0.41671004546		82.2668984228
hun	yj	5	0.609849028901		82.5383281705
hun	yj	5	0.737093535638		72.4602323651
hun	yj	5	0.948410305755		79.8297664462
hun	yj	5	1.19381042589		81.3382193714
hun	yj	5	1.28015491261		82.0332029591
hun	yj	5	1.48465501272		79.7380047585
hun	yj	5	1.68233844283		78.0414190733
hun	yj	5	1.91183299962		77.5854297373
hun	yj	5	2.1208775464		76.0112046525
hun	yj	5	2.26629983982		77.9737556172
hun	yj	5	2.38218322988		79.5712672389
hun	yj	5	2.57986665999		77.3249987238
hun	yj	5	2.68666115672		73.7239401128
hun	yj	5	2.82526678013		70.9133865337
hun	yj	5	3.01158909357		82.5370771376
hun	yj	5	3.20927252367	-	77.8718337687
hun	yj	5	3.63417828724		84.1914076898
hun	yj	5	3.76823946398		82.6289176536
hun	yj	5	3.87730618404		81.7088753804
hun	yj	5	4.02272847746		79.2000313634
hun	yj	5	4.23858969425		78.6350306064
hun	yj	5	4.47262869771		75.5174761113
hun	yj	5	4.75892883787	//	70.5611184847
hun	yj	6	0.113508623511		87.2403599902
hun	yj	6	0.248440490651		87.1033301955
hun	yj	6	0.521237526391		80.0277939254
hun	yj	6	0.673769202288		74.513716417
hun	yj	6	0.832167481105		76.8181383445
hun	yj	6	1.03163198036		79.448520391
hun	yj	6	1.1768304026		76.9094403349
hun	yj	6	1.42322772521		80.5054878957
hun	yj	6	1.62415887519		80.1993845013
hun	yj	6	1.69162480876		81.8309177613
hun	yj	6	1.88815600655		77.3680005546
hun	yj	6	2.04655428536		70.9267018329
hun	yj	6	2.16975294667		75.7763088142
hun	yj	6	2.42641682438		76.6398168198
hun	yj	6	2.62588132363		74.8041659797
hun	yj	6	3.01454376702	//	64.6203604861
hun	yj	7	0.0995230163629		82.1096993157
hun	yj	7	0.177841674705		83.3107967608
hun	yj	7	0.438061733066		83.8783426842
hun	yj	7	0.662912074758		82.3508345181
hun	yj	7	0.832181433109		84.4913071709
hun	yj	7	1.03176769146		79.6245238518
hun	yj	7	1.23388035815		81.5938374556
hun	yj	7	1.42588739151		79.7601540095
hun	yj	7	1.53199654152		75.0581694978
hun	yj	7	1.75179406654		80.2456409234
hun	yj	7	1.9286426499		79.2417897863
hun	yj	7	2.17370425826		78.5749845928
hun	yj	7	2.32781516661		83.3396491741
hun	yj	7	2.41371304995	-	81.5540403945
hun	yj	7	2.94425880001		83.9391363112
hun	yj	7	3.03773590835		78.0906446749
hun	yj	7	3.25753343337		79.6262255065
hun	yj	7	3.51017426674		81.8871908864
hun	yj	7	3.68197003342		81.743736022
hun	yj	7	3.89924115011		84.6728890579
hun	yj	7	3.98261262512		79.778232868
hun	yj	7	4.10388022513		76.2471829326
hun	yj	7	4.36662669183		80.5383732194
hun	yj	7	4.53842245851		81.0160956893
hun	yj	7	4.70769181687		76.8862188415
hun	yj	7	4.87443476688		79.2053496432
hun	yj	7	5.05886257524		70.9807343471
hun	yj	7	5.18265658358		67.7324613516
hun	yj	7	5.40245410861		68.0644160361
hun	yj	7	5.58688191696	//	68.6320107519
hun	yj	8	0.104931184567		78.6795284477
hun	yj	8	0.245811068296		83.2133586234
hun	yj	8	0.437734388159		79.5569678495
hun	yj	8	0.592906434006		76.0941930949
hun	yj	8	0.837914927448		83.233246101
hun	yj	8	0.972669598841		83.2526171862
hun	yj	8	1.21767809228		83.5107078105
hun	yj	8	1.46677006062		82.0435993903
hun	yj	8	1.57702388267		77.127994871
hun	yj	8	1.77507241486		70.1840674902
hun	yj	8	2.01395569597		80.4308314011
hun	yj	8	2.17116947926		83.6234028847
hun	yj	8	2.41005276037	-	81.1813573958
hun	yj	8	2.7714402882		76.6991733294
hun	yj	8	2.95315492083		83.2189589642
hun	yj	8	3.11445217901		77.1269110851
hun	yj	8	3.25533206274		76.4417866531
hun	yj	8	3.41458758348		76.887168343
hun	yj	8	3.73105688751		71.0830859394
hun	yj	8	3.87806198358		70.7464241744
hun	yj	8	4.05160966643		66.9058021071
hun	yj	8	4.30886858455	//	67.021224121
ibo	bt	1	0.293759084232		86.0538079133
ibo	bt	1	0.461512448893		85.0393462116
ibo	bt	1	0.688175444426		84.544218232
ibo	bt	1	0.940560717049		84.0900069811
ibo	bt	1	1.04540935781	-	80.6047293309
ibo	bt	1	1.74168173586		84.8757286764
ibo	bt	1	2.15056758988		85.1915776061
ibo	bt	1	2.59956495348		82.0982029964
ibo	bt	1	2.93349448153		85.6018838965
ibo	bt	1	3.1168081133		82.410366435
ibo	bt	1	3.38264235101		85.5477844909
ibo	bt	1	3.59804159107	-	80.6510299416
ibo	bt	1	4.22265730404		83.8020217076
ibo	bt	1	4.43977813122		86.0240957877
ibo	bt	1	4.67577903033		85.1240651441
ibo	bt	1	4.86732795306		83.5235047617
ibo	bt	1	5.06556870791		83.8219102845
ibo	bt	1	5.2858362133	-	82.5388120463
ibo	bt	1	6.025744745		85.1458911164
ibo	bt	1	6.3467059665		83.1055690887
ibo	bt	1	6.4902579137		82.1410526902
ibo	bt	1	6.98273345333		83.9723258109
ibo	bt	1	7.27457771635		82.7387390794
ibo	bt	1	7.51372529291		84.5178603872
ibo	bt	1	7.73713947629		79.3836364065
ibo	bt	1	8.21963314818		80.2740588116
ibo	bt	1	8.46507408651		85.3637177017
ibo	bt	1	8.85211555717		83.3429585778
ibo	bt	1	9.08457135766		79.0190365718
ibo	bt	1	9.26393203865		81.8237494064
ibo	bt	1	9.4118259335		82.4475068359
ibo	bt	1	9.71430550159	/	81.2260956158
ibo	bt	2	0.353105316341		84.6547106119
ibo	bt	2	0.525035909781		84.1914304261
ibo	bt	2	0.670102347996		83.696967275
ibo	bt	2	0.782931799942		82.3074241346
ibo	bt	2	0.976353717562		82.6094194194
ibo	bt	2	1.14291147996	-	79.151703693
ibo	bt	2	1.97032746089		84.9904106886
ibo	bt	2	2.10464823702		84.6697837619
ibo	bt	2	2.31418864777		82.8444890198
ibo	bt	2	2.47537357912		82.7722111791
ibo	bt	2	2.60568053217		83.0046539569
ibo	bt	2	2.82282944016		83.3413150525
ibo	bt	2	3.05586917127		85.4117163925
ibo	bt	2	3.42755126375		81.2616696661
ibo	bt	2	3.72256235774		86.0984794337
ibo	bt	2	3.81824467558		84.983191118
ibo	bt	2	4.11399002164		82.808573023
ibo	bt	2	4.34890286002		80.3440217646
ibo	bt	2	4.55911401285		85.988747261
ibo	bt	2	4.77299635037		81.3588379869
ibo	bt	2	4.96272769214		83.1279131617
ibo	bt	2	5.108068016	-	82.1792015994
ibo	bt	2	5.86272744225		83.907833276
ibo	bt	2	6.0584412713		85.09382525
ibo	bt	2	6.39042991464	-	79.1449070245
ibo	bt	2	6.78185757274		85.9493733788
ibo	bt	2	6.94422756425		83.2990227616
ibo	bt	2	7.11529594815		85.4702693687
ibo	bt	2	7.40814182569		84.4583778117
ibo	bt	2	7.62270217161		82.8471567285
ibo	bt	2	7.73040579461		77.3016662929
ibo	bt	2	7.9797597032		83.2575382105
ibo	bt	2	8.20591789937	//	82.7814738401
ibo	bt	3	0.549730791039		84.799680196
ibo	bt	3	0.693155641898		84.4733772432
ibo	bt	3	0.883556394422		83.7960565311
ibo	bt	3	1.0796679237		84.6929324023
ibo	bt	3	1.25382666986		80.5966540612
ibo	bt	3	1.55677507703		83.7502315293
ibo	bt	3	1.70751752118		84.1504376774
ibo	bt	3	1.86704107859		83.1213749525
ibo	bt	3	2.0665448958		84.4253061365
ibo	bt	3	2.55278476268	-	84.2805614706
ibo	bt	3	3.82904891015	-	83.1252965193
ibo	bt	3	4.99938373985	-	81.979274652
ibo	bt	3	5.95371159589		84.5263558186
ibo	bt	3	6.13811497063		85.658709755
ibo	bt	3	6.33422649615		84.7431736406
ibo	bt	3	6.49667708818		83.201004225
ibo	bt	3	6.69078807949	/	76.1042955825
ibo	bt	3	7.71575428744		82.6328539348
ibo	bt	3	7.88826420107		84.1265649715
ibo	bt	3	8.07394578406		83.0980137101
ibo	bt	3	8.41896560797	-	84.6662997836
ibo	bt	3	9.23401704989		83.5882130014
ibo	bt	3	9.43305560873		83.3020904582
ibo	bt	3	9.58579845035		85.0894116698
ibo	bt	3	9.87411165453		84.0652886758
ibo	bt	3	10.0658326177		80.9002760356
ibo	bt	3	10.2768403199		83.6288727455
ibo	bt	3	10.5534453729		83.420628976
ibo	bt	3	10.8695654335		82.5370075196
ibo	bt	3	11.0495782457		81.9982330979
ibo	bt	3	11.1798314188		81.6352935629
ibo	bt	3	11.3439875714		80.8911116603
ibo	bt	3	11.5428408206		82.0805708176
ibo	bt	3	11.8918714502		78.4444102631
ibo	bt	3	12.11139927		82.1727880377
ibo	bt	3	12.2109185483	//	82.6932055382
ibo	bt	4	0.204715244804		87.0100992289
ibo	bt	4	0.480202343242		84.7105568884
ibo	bt	4	0.631827025327		85.3934837795
ibo	bt	4	0.857128489553		83.9338146532
ibo	bt	4	1.30879919746		86.14335524
ibo	bt	4	1.48605058637	//	78.4393059448
ibo	bt	5	0.386147679372		85.3426991502
ibo	bt	5	0.640596949923	-	78.460823726
ibo	bt	5	1.526930732		83.8024046144
ibo	bt	5	1.70115283038		86.2951266124
ibo	bt	5	1.85676868525		77.6010255988
ibo	bt	5	2.06312884062		83.5938117365
ibo	bt	5	2.21874469549		79.4697739387
ibo	bt	5	2.36590316694	-	81.7383469715
ibo	bt	5	2.9840723741		85.64328279
ibo	bt	5	3.20671299254		84.6253223816
ibo	bt	5	3.44647981241	-	81.6377604399
ibo	bt	5	4.45121696202		84.2108476702
ibo	bt	5	4.67385758045		82.6831292916
ibo	bt	5	4.86224579604		84.1876751414
ibo	bt	5	5.0163816088		80.0733843111
ibo	bt	5	5.13046849873		86.859718355
ibo	bt	5	5.25792149373		85.2337724028
ibo	bt	5	5.4572063018		81.5506139526
ibo	bt	5	5.5988207403		83.6565942386
ibo	bt	5	5.85574979301	-	81.1342777515
ibo	bt	5	6.89560438428		85.3818237813
ibo	bt	5	7.10397991522		82.0962984744
ibo	bt	5	7.47266844725		84.7663782722
ibo	bt	5	7.61832901234		81.1486497509
ibo	bt	5	7.71601136137	-	79.2290845738
ibo	bt	5	8.32647971748		85.5700106338
ibo	bt	5	8.40335612637		84.9614726048
ibo	bt	5	8.71086176191		84.5034890144
ibo	bt	5	8.86866070646		85.2981610249
ibo	bt	5	9.02645965102		84.9356406094
ibo	bt	5	9.18300399806		77.6088983791
ibo	bt	5	9.24976508998		80.8388558839
ibo	bt	5	9.46218674611		84.2389733811
ibo	bt	5	9.58559361301	//	82.9593527319
ibo	bt	6	0.255346569468		85.6093106734
ibo	bt	6	0.404059205239		85.7438541864
ibo	bt	6	0.662929348987		79.3731771701
ibo	bt	6	0.797872296261		78.8208472474
ibo	bt	6	0.990647935223		78.6911221585
ibo	bt	6	1.1283448202		74.5282094493
ibo	bt	6	1.28256533136		85.4658395283
ibo	bt	6	1.35692164925		81.2646413236
ibo	bt	6	1.54418941281		78.0053423213
ibo	bt	6	1.65434692079	-	72.9495363535
ibo	bt	6	2.52183729612		83.7613245605
ibo	bt	6	2.6182251156		84.7545841913
ibo	bt	6	2.80824681686		83.2854105431
ibo	bt	6	3.00377639352		86.6154795619
ibo	bt	6	3.33149497976		81.3442399441
ibo	bt	6	3.51876274332		79.7502264234
ibo	bt	6	3.68124506759		78.6321043958
ibo	bt	6	3.86851283115	//	85.2049027718
ita	yj	1	1.28674200026		83.8015555259
ita	yj	1	1.51720995203		88.5346165105
ita	yj	1	1.75680534744		84.5459663364
ita	yj	1	1.85720722742		80.3334918743
ita	yj	1	2.08539331829		82.5656106813
ita	yj	1	2.33183429642		77.9610981003
ita	yj	1	2.42995431549		77.580703534
ita	yj	1	2.70605948544		81.4515927891
ita	yj	1	2.8794809145	/	82.8221847021
ita	yj	1	3.59125035141		89.3044804902
ita	yj	1	3.72816200593		80.6582633398
ita	yj	1	3.79205411137		80.6203941794
ita	yj	1	3.88789226954		79.2947542475
ita	yj	1	4.11151463859		80.9354623961
ita	yj	1	4.25755373674		84.8751438951
ita	yj	1	4.52224960215		78.1544025541
ita	yj	1	4.70708033575		80.6955852443
ita	yj	1	4.9329845657	/	82.762317039
ita	yj	1	5.45157060829		79.9467590366
ita	yj	1	5.54512690555		80.3406757084
ita	yj	1	5.6911660037		80.2478176485
ita	yj	1	5.88056045912	/	79.3051106868
ita	yj	1	6.49209918264		85.9279561091
ita	yj	1	6.70659410805		84.1219986663
ita	yj	1	6.88229739802		85.9946731524
ita	yj	1	7.11048348889		82.6234558912
ita	yj	1	7.44135332064	/	72.6754712296
ita	yj	1	7.98472978448		89.4995105933
ita	yj	1	8.13076888263		88.7852539936
ita	yj	1	8.27680798079		85.4755160329
ita	yj	1	8.39774660895		86.6560499758
ita	yj	1	8.61908711709		82.4329577645
ita	yj	1	8.76284435433		84.3470002728
ita	yj	1	8.95680253157		83.3832112755
ita	yj	1	9.03894952428		84.8846677523
ita	yj	1	9.09143232518		88.3024594476
ita	yj	1	9.22149839697		85.7980285726
ita	yj	1	9.45196634875		81.7348127752
ita	yj	1	9.56149567236		83.7895389436
ita	yj	1	9.69612546597		83.6592521607
ita	yj	1	9.91974783502		80.7083923127
ita	yj	1	10.1798799786	//	72.1299339019
ita	yj	1	11.0819348996		88.2192253297
ita	yj	1	11.2097191105		81.6452556743
ita	yj	1	11.4424689231	/	78.266617019
ita	yj	1	11.8988411049		84.164441931
ita	yj	1	12.0813899776		88.3048155976
ita	yj	1	12.2228653539		83.3101875258
ita	yj	1	12.3095760684		81.5905705973
ita	yj	1	12.4784337757		80.3417204426
ita	yj	1	12.795612442		87.2552147624
ita	yj	1	12.9850068974		83.6575343893
ita	yj	1	13.0785631947		85.5167584216
ita	yj	1	13.2017836837		81.8478847822
ita	yj	1	13.41856047	/	75.1488728313
ita	yj	1	13.7227097052		78.4664885705
ita	yj	1	13.978278127		86.3893985245
ita	yj	1	14.2133098006		82.3940301439
ita	yj	1	14.327402846		83.8912665811
ita	yj	1	14.6240447641		86.9797252481
ita	yj	1	14.7746475841		80.2057639475
ita	yj	1	14.9708876222		79.7758228463
ita	yj	1	15.1853825476		86.2815944419
ita	yj	1	15.3496765331		81.9178185845
ita	yj	1	15.4455146912		78.4259221889
ita	yj	1	15.6075268157		78.0909560649
ita	yj	1	15.8334310457		84.6943023479
ita	yj	1	15.9863157266		82.3449582425
ita	yj	1	16.1873292748		78.2260494612
ita	yj	1	16.333368373		81.6297842113
ita	yj	1	16.4679981666		80.3988946981
ita	yj	1	16.6368558738	/	75.6994674965
ita	yj	1	17.3466424491		87.1757080307
ita	yj	1	17.4333531636		84.8525190215
ita	yj	1	17.6295932018		83.7593606771
ita	yj	1	17.8349606836		87.99818911
ita	yj	1	17.9832816426		82.0243764429
ita	yj	1	18.149857489		82.7029014598
ita	yj	1	18.3666342753		85.7253271802
ita	yj	1	18.5879747834		79.9872045851
ita	yj	1	18.7659599343		80.7291615508
ita	yj	1	18.9074353106		77.6682731675
ita	yj	1	19.0717292961	//	70.5127986197
ita	yj	1	20.2014635902		81.253666826
ita	yj	1	20.3885761848		84.0053414411
ita	yj	1	20.6099166929		87.0872591017
ita	yj	1	20.831257201		80.5089571679
ita	yj	1	20.9362228028		80.6693496238
ita	yj	1	21.1781000592		88.5858430359
ita	yj	1	21.4268228982		79.2982931782
ita	yj	1	21.6162173536		80.5354565986
ita	yj	1	21.8991681063		88.0944905942
ita	yj	1	22.1273541972		86.3526188773
ita	yj	1	22.3783588971		89.7607001014
ita	yj	1	22.6521822061		85.612290141
ita	yj	1	22.8005031652		82.6174042402
ita	yj	1	22.9693608724	/	82.1795083888
ita	yj	1	23.8467030278		82.6376824669
ita	yj	1	24.1045533104		89.0230450931
ita	yj	1	24.3236119577		88.4841887479
ita	yj	1	24.4856240822		82.154478128
ita	yj	1	24.7959571658		84.8282633259
ita	yj	1	24.9990427866	/	80.3820969088
ita	yj	1	25.6347465654		87.7017514981
ita	yj	1	25.7602489153		88.8004661013
ita	yj	1	25.9245429008		84.6103166705
ita	yj	1	26.0797094426		82.9003634971
ita	yj	1	26.2097755143		80.2710934381
ita	yj	1	26.3946062479		79.4796378243
ita	yj	1	26.6022555906		82.9350954364
ita	yj	1	26.6866844443		75.7439916215
ita	yj	1	26.7893681851		84.094712196
ita	yj	1	27.0544489092		76.6747162876
ita	yj	1	27.1955394269		80.0482125879
ita	yj	1	27.2868138632		79.4873757299
ita	yj	1	27.5332548414		77.6768343097
ita	yj	1	27.6541934695		81.2599152632
ita	yj	1	27.8709702558		77.9462087754
ita	yj	1	28.1402298431	//	66.0476228347
ita	yj	1	28.871525148		84.166468483
ita	yj	1	28.9605177235		87.5380721207
ita	yj	1	29.1681670662		80.14652524
ita	yj	1	29.4511178188		76.4980917813
ita	yj	1	29.720377406		81.0752393437
ita	yj	1	29.8778258087		76.2725017107
ita	yj	1	30.1813133096		71.9832668534
ita	yj	1	30.5913231687		82.5779806582
ita	yj	1	30.7122617968		88.0817354579
ita	yj	1	30.9541390532	//	78.9735784902
ita	yj	1	32.1126343522		88.6143431078
ita	yj	1	32.3316929995		83.1375924273
ita	yj	1	32.4731683758		82.1841175148
ita	yj	1	32.7857833203		82.6820581382
ita	yj	1	32.8816214785		82.1876578711
ita	yj	1	32.9614866103		83.2778615231
ita	yj	1	33.0801433775		80.4545314934
ita	yj	1	33.3106113293		84.462563983
ita	yj	1	33.5000057847		88.053615183
ita	yj	1	33.6779909356		84.1184495721
ita	yj	1	33.7692653719		86.4807565275
ita	yj	1	33.9769147146		86.4219189461
ita	yj	1	34.0544979855		87.7252054486
ita	yj	1	34.4150320091	/	72.213442804
ita	yj	1	35.0356284609	/	82.7136755042
ita	yj	1	35.4897187817		84.1393869639
ita	yj	1	35.731596038		86.8974021144
ita	yj	1	35.8411253617		78.7894344395
ita	yj	1	35.8981718844		81.9263187676
ita	yj	1	36.0236742343		79.540356776
ita	yj	1	36.1948138025		81.0416454472
ita	yj	1	36.4709189724	/	78.7774202403
ita	yj	1	37.0700116015		80.8448755481
ita	yj	1	37.2434330305		82.8993720262
ita	yj	1	37.4122907377		83.04665427
ita	yj	1	37.5537661141		80.1566500383
ita	yj	1	37.6998052122		83.8993877701
ita	yj	1	37.8321531449		81.3675058193
ita	yj	1	37.9736285213		79.0991787928
ita	yj	1	38.2360425258		78.2193121924
ita	yj	1	38.404900233		75.2942183437
ita	yj	1	38.6262407412		78.8332351226
ita	yj	1	38.879527302	/	63.2731323828
ita	yj	1	39.682535662		80.5738481949
ita	yj	1	39.8536752301		79.8037131141
ita	yj	1	40.0042780501		82.8622550829
ita	yj	1	40.1936725055		80.1403502155
ita	yj	1	40.3876306827		83.4977878754
ita	yj	1	40.6203804954		76.5903152047
ita	yj	1	40.9672233535		82.547282681
ita	yj	1	41.254737828	/	76.6638124105
ita	yj	1	41.7055200983		83.3826153521
ita	yj	1	41.9268606064		86.1732501469
ita	yj	1	42.1482011146		80.7759524741
ita	yj	1	42.33759557		79.416066928
ita	yj	1	42.6159826008		76.7582974092
ita	yj	1	42.8418868308	/	76.9687639488
ita	yj	1	43.2687572297		82.1490152452
ita	yj	1	43.3942595797		81.8530080743
ita	yj	1	43.4672791288		77.092780581
ita	yj	1	43.6041907833		82.96389195
ita	yj	1	43.7935852387		75.4884634359
ita	yj	1	44.060562965		74.1441674195
ita	yj	1	44.2408299768		80.0864264345
ita	yj	1	44.437070015		77.6101910775
ita	yj	1	44.5808272522	//	67.3090346098
jpn	yj	1	0.110658175204		82.2318534975
jpn	yj	1	0.18831961568		79.2636069087
jpn	yj	1	0.324751875975		80.3394461324
jpn	yj	1	0.507361208985	/	74.5369774664
jpn	yj	1	0.91455903202		81.1684317564
jpn	yj	1	1.02160588241		81.1226883935
jpn	yj	1	1.13914752204		80.3216572105
jpn	yj	1	1.27557978234		78.7216451305
jpn	yj	1	1.42250683189		80.0540149686
jpn	yj	1	1.68487656322		76.9926011001
jpn	yj	1	1.89687130614	-	71.8433460412
jpn	yj	1	2.28727746637		80.4930555124
jpn	yj	1	2.34814724404		79.7047492539
jpn	yj	1	2.48667846219		77.5326737362
jpn	yj	1	2.53915240846		82.1587565264
jpn	yj	1	2.6776836266		79.1540920185
jpn	yj	1	2.9631418943		72.0080799641
jpn	yj	1	3.22341266778	//	70.9210410155
jpn	yj	2	0.117400085485		74.4519119694
jpn	yj	2	0.214342573054		80.2802957393
jpn	yj	2	0.325646910633		77.3434663575
jpn	yj	2	0.472855873238		79.5168722879
jpn	yj	2	0.573388823309		79.1522471243
jpn	yj	2	0.709826398406		81.0209266381
jpn	yj	2	1.01501571112		79.5774803229
jpn	yj	2	1.30225271133		74.7648641267
jpn	yj	2	1.4063761239		78.9850413338
jpn	yj	2	1.549994624		75.9902540192
jpn	yj	2	1.66129896158		78.9026291963
jpn	yj	2	1.84800301172		74.4385260862
jpn	yj	2	1.95212642429		72.8682677015
jpn	yj	2	2.1136972369		72.0320865395
jpn	yj	2	2.35784868708		78.403255953
jpn	yj	2	2.46197209965		76.4376216654
jpn	yj	2	2.65226661229		72.1866470644
jpn	yj	2	2.78870418739		72.9408476299
jpn	yj	2	2.86769436244		67.6576732289
jpn	yj	2	3.03285563756		64.7227268443
jpn	yj	2	3.13697905013		70.3842359286
jpn	yj	2	3.30932125026	/	71.2901479466
jpn	yj	2	4.12435623834		81.4449015985
jpn	yj	2	4.27156520094	-	75.3676239361
jpn	yj	2	4.64497330121		79.1825512592
jpn	yj	2	4.75627763878		77.9662384417
jpn	yj	2	4.79218226381		77.9191436906
jpn	yj	2	4.87835336387		78.3907011229
jpn	yj	2	4.99683862646		80.0002655179
jpn	yj	2	5.0542860265		79.9651942537
jpn	yj	2	5.18713313909		74.5447186286
jpn	yj	2	5.29843747667		71.3567101842
jpn	yj	2	5.39537996424		73.9045223396
jpn	yj	2	5.50668430182		75.117806014
jpn	yj	2	5.76878806451	//	68.9044084845
jpn	yj	3	0.185377559158		79.5060684237
jpn	yj	3	0.311961867701		79.0562698609
jpn	yj	3	0.459643561002		80.1132794238
jpn	yj	3	0.607325254302	/	78.456486224
jpn	yj	3	1.32112010526		78.5988156913
jpn	yj	3	1.46176933697	/	75.1776882741
jpn	yj	3	1.95052541718		79.6669370371
jpn	yj	3	2.038431187		81.7004335555
jpn	yj	3	2.19666157268		80.2790250369
jpn	yj	3	2.25292126537		77.798650121
jpn	yj	3	2.37598934312		72.5549810477
jpn	yj	3	2.57641449831		77.8744656871
jpn	yj	3	2.6783851913		75.758703737
jpn	yj	3	2.85771296174		77.2874114673
jpn	yj	3	3.03352450138	/	72.8738962992
jpn	yj	3	3.70512458282	/	78.1384716524
jpn	yj	3	4.4083707414		76.765332287
jpn	yj	3	4.5033089728		82.708049864
jpn	yj	3	4.74241266672		79.4427668396
jpn	yj	3	4.98854882222		79.5412976858
jpn	yj	3	5.12919805393		77.111249213
jpn	yj	3	5.23116874693		73.9032510678
jpn	yj	3	5.49488605639	//	71.3261543131
jpn	yj	4	0.12484307385		77.3233061353
jpn	yj	4	0.182373562243		80.3890554641
jpn	yj	4	0.315412816652		81.8358770258
jpn	yj	4	0.444856415536		80.8612165984
jpn	yj	4	0.577895669945		79.7599682522
jpn	yj	4	0.671382713583		75.7682826563
jpn	yj	4	0.836782867713		83.6707278756
jpn	yj	4	0.966226466597	/	81.0898636981
jpn	yj	4	1.70693150466		81.6848748595
jpn	yj	4	1.83637510354		81.9593665616
jpn	yj	4	1.95143608033		80.4767776267
jpn	yj	4	2.05211443501		81.3522911659
jpn	yj	4	2.28583204411		81.6873754178
jpn	yj	4	2.415275643		80.204392667
jpn	yj	4	2.65258890762		79.0156766483
jpn	yj	4	2.77843685098		75.6590591669
jpn	yj	4	2.93305003853	-	74.5427547053
jpn	yj	4	3.36452870148		79.3243467537
jpn	yj	4	3.64139417687	-	81.4811370161
jpn	yj	4	4.21310340528		82.3085508011
jpn	yj	4	4.29220782682		78.0670233857
jpn	yj	4	4.4504166699		76.8535543323
jpn	yj	4	4.59064723536		75.6800737787
jpn	yj	4	4.66256034585		76.2576148809
jpn	yj	4	4.75964304501		75.9583854078
jpn	yj	4	4.85313008865		72.9847237711
jpn	yj	4	4.96819106543		60.7493837306
jpn	yj	4	5.30258702922		80.5574421287
jpn	yj	4	5.41405235048		75.2826323104
jpn	yj	4	5.6801308593	//	67.2106894952
jpn	yj	5	0.141174711775		82.0083001493
jpn	yj	5	0.346458484528		80.5984440474
jpn	yj	5	0.453563061616		77.3968523211
jpn	yj	5	0.629520581119		80.5593421096
jpn	yj	5	0.901107187308		75.8575809736
jpn	yj	5	1.03243779969		74.7834173444
jpn	yj	5	1.15611808514		79.8332368637
jpn	yj	5	1.35120142198		72.7945828443
jpn	yj	5	1.44810556315		71.6761100709
jpn	yj	5	1.55903530371		73.9340385411
jpn	yj	5	1.64956417244		76.3114652453
jpn	yj	5	1.90840023374	//	66.9754626384
jpn	yj	6	0.146401816935		80.1491211901
jpn	yj	6	0.3081895291		80.2173421346
jpn	yj	6	0.613788540967	-	72.4058343876
jpn	yj	6	1.02365074512		78.7691572349
jpn	yj	6	1.10634224245		83.0974759563
jpn	yj	6	1.22139128221		78.1121492379
jpn	yj	6	1.36160729942		78.1622751068
jpn	yj	6	1.53058557657		77.9362230883
jpn	yj	6	1.70315913621		77.0806870656
jpn	yj	6	1.77506478606	-	74.6572896384
jpn	yj	6	2.3862628098		75.9600025332
jpn	yj	6	2.51569297953		80.4503006851
jpn	yj	6	2.70264766914		79.3046984382
jpn	yj	6	2.93274574866		83.0441820747
jpn	yj	6	3.07655704837		81.2289494616
jpn	yj	6	3.22396363056		80.9081769871
jpn	yj	6	3.51158622997	/	70.9321319573
jpn	yj	6	4.14076066616		75.8430370369
jpn	yj	6	4.23783329346		81.7754509869
jpn	yj	6	4.33490592076		81.8824107933
jpn	yj	6	4.46793137298		78.976480996
jpn	yj	6	4.55421815281		76.1247601938
jpn	yj	6	4.79510207981		79.1705389903
jpn	yj	6	4.88498414212		76.2687460291
jpn	yj	6	4.94610394449		78.830012834
jpn	yj	6	5.19777371897		77.9437945686
jpn	yj	6	5.2804652163		73.8236142818
jpn	yj	6	5.3775378436		74.675125383
jpn	yj	6	5.66516044301	//	68.3026653282
jpn	yj	7	0.135832065505		76.2661574143
jpn	yj	7	0.222560639568		82.1313280127
jpn	yj	7	0.349317786275		78.2645208781
jpn	yj	7	0.48941779053		84.0504327523
jpn	yj	7	0.616174937237	-	81.5000374776
jpn	yj	7	1.12987495284		81.1393479624
jpn	yj	7	1.38005353187		81.1688943127
jpn	yj	7	1.64023925405		81.4056333301
jpn	yj	7	1.85038926044		79.191968356
jpn	yj	7	1.96713926398		81.0742216944
jpn	yj	7	2.02718212295		78.5173053338
jpn	yj	7	2.14059641211		76.8377883222
jpn	yj	7	2.35074641849		74.0410402788
jpn	yj	7	2.4007821343		74.1046861609
jpn	yj	7	2.51753213784		75.6997735372
jpn	yj	7	2.81441071829	/	72.3787646911
jpn	yj	7	3.65834645821		79.3654518476
jpn	yj	7	3.74841074666		81.8196913994
jpn	yj	7	3.95856075304		79.2197767017
jpn	yj	7	4.05529647026		78.544004397
jpn	yj	7	4.21541076084		80.5873763075
jpn	yj	7	4.48893934057		80.8903455215
jpn	yj	7	4.75246077715		77.5226207445
jpn	yj	7	4.8692107807		78.3559731369
jpn	yj	7	4.95927506915		77.812417298
jpn	yj	7	5.22946793449	//	72.5888917673
jpn	yj	8	0.129767257399		78.7582421267
jpn	yj	8	0.264940783355		83.4552401112
jpn	yj	8	0.376111533675		83.3515688353
jpn	yj	8	0.621192505969		82.8062013574
jpn	yj	8	0.729836648326		80.8901648553
jpn	yj	8	0.843534006607		80.0863959295
jpn	yj	8	0.938281805175		78.9549212953
jpn	yj	8	1.06587550725		78.9019425285
jpn	yj	8	1.22631511282		80.1844094655
jpn	yj	8	1.33116934323		77.4312102294
jpn	yj	8	1.42970705374		78.6521377255
jpn	yj	8	1.51055850852		75.9760396755
jpn	yj	8	1.61414943496		76.4818985133
jpn	yj	8	1.89207631075	//	70.3608505399
kun	yj	1	0.163358156627		79.7662661338
kun	yj	1	0.271253783126		79.3886602352
kun	yj	1	0.487045036124		73.6869278246
kun	yj	1	0.621914569249		72.5968986801
kun	yj	1	0.818438746086		71.8950241659
kun	yj	1	1.09203122757		69.643752743
kun	yj	1	1.26928832824	-	68.0395641927
kun	yj	1	1.95904965479		74.7898914712
kun	yj	1	2.15557383163		63.5804321748
kun	yj	1	2.35980483893		68.1331866564
kun	yj	1	2.66037122704	-	62.3919266111
kun	yj	1	3.25765058802		65.0677304869
kun	yj	1	3.40793378207		79.7053857359
kun	yj	1	3.66225918739		69.1103454439
kun	yj	1	3.76244798342		71.1974978723
kun	yj	1	4.10540193908	-	67.863399604
kun	yj	1	5.18435820407		75.3581780086
kun	yj	1	5.29225383057		74.8218491615
kun	yj	1	5.58125997298		72.7783935704
kun	yj	1	5.89338660678	-	58.3022676923
kun	yj	1	6.55617402671		76.0614135268
kun	yj	1	6.72187088169	-	77.0427945258
kun	yj	1	7.46558002149		72.0718240793
kun	yj	1	7.63898370693		71.1400413951
kun	yj	1	7.85862837516	-	67.575299113
kun	yj	1	8.95962462907		79.7432888688
kun	yj	1	9.22551028009		79.1857607338
kun	yj	1	9.36808664368		74.8973949098
kun	yj	1	9.92683185233		76.0562758975
kun	yj	1	10.2736392232	-	68.3815575424
kun	yj	1	11.1290974048		75.4870892222
kun	yj	1	11.2947942597		75.3001916904
kun	yj	1	11.5105855127		73.1126667785
kun	yj	1	11.6531618763		73.7396663636
kun	yj	1	11.830418977		68.3311584415
kun	yj	1	12.0115294929		75.3407213551
kun	yj	1	12.2080536697	-	70.9778543432
kun	yj	1	13.2916722951		75.1943789724
kun	yj	1	13.5267306243		76.7685573223
kun	yj	1	13.7194013859		74.1581861491
kun	yj	1	13.9852870369		73.4904085364
kun	yj	1	14.1625441376		69.0841266134
kun	yj	1	14.3898956363	-	69.8741162552
kun	yj	1	15.1374581913		71.97401477
kun	yj	1	15.2915948006		69.8926090692
kun	yj	1	15.3725165205		67.4166964336
kun	yj	1	15.5883077735		75.9643320098
kun	yj	1	15.7886853656		67.433033259
kun	yj	1	16.0160368643	-	69.8276688238
kun	yj	1	16.5362479206		70.7510406517
kun	yj	1	16.7404789279		70.6368843104
kun	yj	1	16.9177360286	//	67.6720331645
kun	yj	2	0.222653112549		78.3670612767
kun	yj	2	0.387282622504		80.4478711524
kun	yj	2	0.651556309535	-	71.1189947211
kun	yj	2	1.72598047976		73.5802844133
kun	yj	2	2.0422424331		71.3005499448
kun	yj	2	2.26352081572	-	68.8069369486
kun	yj	2	2.93936827764		77.9998073202
kun	yj	2	3.03901245472		80.2521239161
kun	yj	2	3.32061556385		73.012239939
kun	yj	2	3.53073480682		73.5541280252
kun	yj	2	3.76034964965	-	70.3946308302
kun	yj	2	4.47269388268		71.8314457696
kun	yj	2	4.58100277081		70.7381134613
kun	yj	2	4.74996463629		77.1935655361
kun	yj	2	4.97957947912		68.0600405993
kun	yj	2	5.1485413446		73.2774321847
kun	yj	2	5.3045061435	-	67.3818106132
kun	yj	2	6.27928613665		73.0669279123
kun	yj	2	6.52623040159		78.5852815659
kun	yj	2	6.72985111127	-	71.9595219698
kun	yj	2	7.21507493008		76.0829057655
kun	yj	2	7.50967510579		67.13392322
kun	yj	2	7.71329581547		64.4211782627
kun	yj	2	7.87792532542		71.5914215961
kun	yj	2	8.064216613	-	64.6182901361
kun	yj	2	8.65774931994		74.9210167733
kun	yj	2	8.88736416277		66.8634857997
kun	yj	2	9.02166718405		73.6560088908
kun	yj	2	9.14730549428		72.7360557563
kun	yj	2	9.38125269263		65.124853935
kun	yj	2	9.68884993492	//	61.4080111594
kun	yj	3	0.360152509872		78.3464454283
kun	yj	3	0.586955016153		71.9006693456
kun	yj	3	0.85099375481	-	77.1672031332
kun	yj	3	1.61264396247		69.3429287546
kun	yj	3	1.7345079957		75.9964305767
kun	yj	3	1.94438494181		77.1220896158
kun	yj	3	2.18472789623		69.341835805
kun	yj	3	2.27274080911		68.7485977776
kun	yj	3	2.44199641082		77.2122155148
kun	yj	3	2.61463712455		68.4885331125
kun	yj	3	2.75004160592		73.4784154484
kun	yj	3	3.02762079271	-	69.1228909804
kun	yj	3	3.71141342359		79.5802988774
kun	yj	3	3.90774992156		70.6791191987
kun	yj	3	4.03976929089		70.1610088183
kun	yj	3	4.37151027023		63.5037692611
kun	yj	3	4.78110882635		71.7598793431
kun	yj	3	5.05868801314	-	74.8905174535
kun	yj	3	6.10468763167		82.3682608796
kun	yj	3	6.2570176732	-	81.952248436
kun	yj	3	6.84602716713		72.7893602687
kun	yj	3	7.0220529929		79.135254094
kun	yj	3	7.3402535241	//	73.0589121448
kun	yj	3	8.32623742982		74.2125360532
kun	yj	3	8.53497536909		76.9981425025
kun	yj	3	8.68186503005		71.5950044674
kun	yj	3	8.96275929401		69.3736257802
kun	yj	3	9.04006964188		70.4795773751
kun	yj	3	9.24623056956		76.8725624308
kun	yj	3	9.46527655521		66.7478403161
kun	yj	3	9.64824437852		70.3365227457
kun	yj	3	9.87502139896	-	68.9899908646
kun	yj	3	10.9161340837		77.8188999447
kun	yj	3	11.1867203013		69.4100590015
kun	yj	3	11.367111113		73.9670985129
kun	yj	3	11.5578099711	-	68.2658214645
kun	yj	3	12.0577502207		75.0477484346
kun	yj	3	12.2123709165		76.7542784261
kun	yj	3	12.5834605863	-	67.13705952
kun	yj	3	12.9751663488		67.9622841005
kun	yj	3	13.1065939402		69.8593848798
kun	yj	3	13.369449123	//	62.4390341511
kun	yj	4	0.50764648995		79.303479183
kun	yj	4	0.836256982681	-	69.2491204484
kun	yj	4	1.88915182674		74.3185711235
kun	yj	4	2.04004439993		81.7184204697
kun	yj	4	2.30829786339		70.7082783743
kun	yj	4	2.4491309317	-	69.4258772887
kun	yj	4	3.67403429801		75.0894359945
kun	yj	4	3.96575993952		68.8307093788
kun	yj	4	4.09988667124		65.4203359322
kun	yj	4	4.24407290785		65.1374368164
kun	yj	4	4.3681401347		70.2111258222
kun	yj	4	4.49220736154		72.938040886
kun	yj	4	4.61627458839	-	70.0229052618
kun	yj	4	5.26008290068		73.9036965339
kun	yj	4	5.42103497876		69.4596923243
kun	yj	4	5.5484553739		67.5791706107
kun	yj	4	5.65575675928		73.6439205414
kun	yj	4	5.97430774713		77.2235198434
kun	yj	4	6.14196616179		74.5331333127
kun	yj	4	6.24256121058	-	70.9856154097
kun	yj	4	7.33569407416		73.1761209717
kun	yj	4	7.52682466687		68.5936452413
kun	yj	4	7.87890733766	-	73.2751136847
kun	yj	4	8.39194208651		67.1196792694
kun	yj	4	8.61660436215		74.5592800827
kun	yj	4	8.80102861828		61.7747672788
kun	yj	4	8.90162366708		64.6376707001
kun	yj	4	9.09946059637		69.7765193511
kun	yj	4	9.23694049639		69.5846707564
kun	yj	4	9.40795207935	//	62.497112518
kun	yj	5	0.2058880558		76.9128104369
kun	yj	5	0.34127219465		77.0584894448
kun	yj	5	0.66556443422	-	68.5096901592
kun	yj	5	1.63844115293		73.1510534262
kun	yj	5	1.83994312703		69.3797074914
kun	yj	5	2.06033591121		73.0264875519
kun	yj	5	2.35629193567	-	68.8507137979
kun	yj	5	3.32916865438		77.0402411049
kun	yj	5	3.46770126158		80.1265646534
kun	yj	5	3.72272719755		73.6177880641
kun	yj	5	3.93052610835	-	72.6874155376
kun	yj	5	4.89862432539		76.8479907288
kun	yj	5	5.0245630592		76.8996142889
kun	yj	5	5.2606981851	-	71.3378522153
kun	yj	5	6.41933453619		81.4882639967
kun	yj	5	6.70269668727		79.7663488981
kun	yj	5	6.86641704123	-	74.9267244945
kun	yj	5	7.25053017936		70.4049428689
kun	yj	5	7.49925917865		78.4189388114
kun	yj	5	7.70705808944		74.450341906
kun	yj	5	7.8361452916	-	74.6123178931
kun	yj	5	8.377681847		70.9928605654
kun	yj	5	8.51306598585		68.5561852299
kun	yj	5	8.67678633981		72.0312905712
kun	yj	5	8.79327966858		70.0780195418
[truncated: 1,073 more rows]
