# Supplementary material for: Seeking Temporal Predictability in Speech: Comparing Statistical Approaches on 18 World Languages
Source: Front Hum Neurosci. 2016 Dec 2;10:586. doi: 10.3389/fnhum.2016.00586 (PMC5133256; doi:10.3389/fnhum.2016.00586)
Supplement: Supplementary file 1 [file syllable_nuclei_annotations.zip › Arabic_ara_bt.out]

part	time	marker	intensity
1	0.167015200358		82.118617793
1	0.273675602309		81.0106759851
1	0.531438240357		81.0956441883
1	0.697354421169		76.6910075941
1	0.925489169786		73.7462850595
1	1.17140065206		79.6899704227
1	1.26028432035		77.3832029398
1	1.41731213434		72.8521983174
1	1.58619110409		72.2912327835
1	1.82913979743		78.449686945
1	1.98320482247		74.5341556376
1	2.12838148068		71.2890832605
1	2.24393024946		71.5663227407
1	2.47502778702		71.4168906033
1	2.75352994767		71.0964826432
1	2.99843593223		68.8144645743
1	3.14361259044		73.2020251788
1	3.26212414817		73.8409232172
1	3.46655658524		70.7053558825
1	3.62654718817		58.1467834166
1	3.72135643434		68.8770939099
1	3.91690050459		69.1250647114
1	4.1242957306		72.2329088669
1	4.28724912247		69.6449224684
1	4.46230412192		71.674788471
1	4.60451799119		66.3257613297
1	4.71710397103		70.3537284985
1	4.93042477493		66.8544093736
1	5.01042007639		71.090596026
1	5.20892693558		69.8769832033
1	5.48742909623	/	61.8623642705
2	0.295168349091		72.3029797003
2	0.459738354673		74.4148382272
2	0.580886980305		71.3124952208
2	0.770333847197		76.4213204212
2	0.959780714088		82.2568390298
2	1.03728170509		82.1474202914
2	1.26404386394		77.5474768281
2	1.57404782795		81.4286656319
2	1.84960690706		72.9058909079
2	2.00460888907		72.9519843619
2	2.12516598618		74.4272038498
2	2.42655872896		78.8322654066
2	2.68399253776		67.4859435007
2	2.88635623649		73.4917206947
2	3.20927703232		74.6283042224
2	3.34275096127		74.1085095246
2	3.51497538572		68.3257933963
2	3.83359057095		70.0851649591
2	3.98428694234		67.6279814542
2	4.18424656896	//	65.1678285935
3	0.175145447999		68.4851146763
3	0.311400032567		70.3886912638
3	0.460155037738		72.4785210275
3	0.623910547632		73.0936278534
3	0.821417193153		80.7797596911
3	0.987672787167		77.2200165879
3	1.20768018977		77.3242598944
3	1.425895136		75.1612864089
3	1.65195813042		79.5658871639
3	1.76498962764		74.4023316397
3	2.05946642301		76.5894857943
3	2.22603915574		74.4791411551
3	2.37773932305		75.7456617159
3	2.59785329131		74.2869968077
3	2.74062991936		72.1371784939
3	2.85837064557		67.1122713001
3	3.07848461316		74.3806131662
3	3.1944906231		73.4253899293
3	3.31942017228		69.7228041581
3	3.48896741758		69.7625968198
3	3.68528528057		74.3096802863
3	3.96465916992		77.6989156936
3	4.03902199681		75.4692127717
3	4.1133848237		75.1597449881
3	4.36026940897		72.9145503364
3	4.54766373273		73.3894676097
3	4.72316000419		70.899120753
3	4.9284014064		69.1167762234
3	5.08010157325		72.7385713149
3	5.25559784471		72.6727868869
3	5.41324703771		68.9391459123
3	5.55304915226		66.1188080362
3	5.79101019831		69.9279961002
3	5.97543000899		63.9069549597
3	6.08251247971	//	63.4911841034
4	0.34403793751		80.8073334335
4	0.496372907029		82.021119924
4	0.614086292566		81.3204092173
4	0.780269895678		79.2980158984
4	0.915294073206		75.0201704334
4	1.1230235771		77.5920937217
4	1.3065179722		73.9863043298
4	1.43461783293		74.27873901
4	1.55233121847		73.7611173897
4	1.64580949522		69.1824382921
4	1.90200921668		72.8771284396
4	2.0578063446		70.5566144245
4	2.23091426451		72.9271160272
4	2.46287887718		71.6629061036
4	2.78485960821		64.5694033506
4	2.96835400331		70.6289135694
4	3.11722681444	//	66.9199114306
5	0.383253454985		72.1769382399
5	0.515637093633		71.7581505969
5	0.744762622063	-	66.6850197865
5	1.30484724711		72.4293274126
5	1.51869774032		77.7503095506
5	1.65617305737		78.364945429
5	1.89039026421		81.7447135422
5	2.0431406165		80.5603665657
5	2.28754118016	/	75.2218585872
5	3.08693469046		72.5386632398
5	3.34661028935		77.2921704414
5	3.47390224959		78.5654867977
5	3.69793609961		76.762220412
5	3.9066949144		78.8945309848
5	4.13072876442		75.9141634335
5	4.21728729738		76.9567103619
5	4.40567939853		77.5038943808
5	4.548246394		76.5941396258
5	4.82319702812		75.5113617939
5	4.91484723949		76.9708179827
5	5.20334492936		76.2114835494
5	5.38155367369		73.7221317222
5	5.50375395551		75.6909864589
5	5.67687102143		77.9258616642
5	5.83980473052	/	74.8573925896
5	6.50172292374		74.8977468839
5	6.60355649192		75.508538336
5	6.78685691466		71.6235206291
5	7.07708258399		76.5619985512
5	7.26038300673		74.154962091
5	7.43350007265		75.0107816962
5	7.61680049538		70.4636485222
5	7.77464252607		73.3287153875
5	7.88724242826		73.201309801
5	8.18255977532	-	71.4645532982
5	9.10924524366		72.6200151238
5	9.2365372036		74.3068226184
5	9.33837077155		74.7678982755
5	9.62350476181		73.3584681722
5	9.78134679214		73.5744677471
5	10.1072142096		65.7729264033
5	10.3177170057		69.6832705089
5	10.4551923224		70.379051432
5	10.5672092472		69.1437027772
5	10.7606930263		72.2527721431
5	10.9389017702	//	59.5266598745
6	0.402067292931		78.4309959115
6	0.55965470041		74.0002907124
6	0.67496255954		82.6691672699
6	0.79795760928	-	80.5756693832
6	1.74348205415		80.2489646748
6	1.9664105818		78.0988397538
6	2.16243394233		76.6666809163
6	2.35077011224		75.1836751573
6	2.54679347276		75.8949293096
6	2.65825773659		78.4431094076
6	2.76203480981		75.5353308807
6	2.98111974215		76.1401799605
6	3.15792512615	/	70.1961768576
6	4.36085743498		75.8698318142
6	4.53766281676		75.3326956995
6	4.71446819853		82.8037523987
6	4.8220888657		80.6058723652
6	4.95661469966		80.4026436446
6	5.03733020004		82.3478390409
6	5.21029198656		77.0489014923
6	5.38325377308		83.2263016585
6	5.57132954763		80.0947287014
6	5.65588864317		77.8240883583
6	5.75582211971		76.4738290951
6	5.96337626329		76.0126490822
6	6.31698702644		79.817534205
6	6.63600543232		71.8667930358
6	6.89352631417		73.6603557852
6	7.05495731474		75.0130943801
6	7.21254472005		75.1865780197
6	7.47775279241		72.112389965
6	7.60074784046		70.4223513858
6	7.70452491226		72.1302012591
6	7.94879901313	//	76.5458372294
7	0.24740333833		77.9421668221
7	0.333425063905		76.3783226429
7	0.514070687614		79.9833266299
7	0.65744023024	-	78.2767612037
7	1.54059661282		74.8712014107
7	1.79579439869		78.7356449494
7	1.94489872302		82.7713646553
7	2.22590302657		79.853329515
7	2.41515082284		70.886564492
7	2.62447035507		75.6147134018
7	2.8382444943		73.539320918
7	2.95007273738		72.4376315229
7	3.1708618327		71.5180806198
7	3.28842485748		71.2584216531
7	3.46435643137		67.4157725705
7	3.70603767491		75.2132226443
7	3.87866713457		75.2346494558
7	4.00690616175		73.1655447741
7	4.08582248617		69.3891811157
7	4.25845194584		71.3295704968
7	4.46560729743		70.2680279071
7	4.77634032483	-	67.8266424197
7	5.49745960717		73.2265354728
7	5.64049544518		67.3797201153
7	5.74407312098		66.9707257836
7	5.90190576982		70.5402416382
7	6.08439977004		67.8230529375
7	6.22743560805	//	64.9918705487
