# Supplementary material for: Seeking Temporal Predictability in Speech: Comparing Statistical Approaches on 18 World Languages
Source: Front Hum Neurosci. 2016 Dec 2;10:586. doi: 10.3389/fnhum.2016.00586 (PMC5133256; doi:10.3389/fnhum.2016.00586)
Supplement: Supplementary file 1 [file syllable_nuclei_annotations.zip › Arrernte_aer_pf.out]

part	time	marker	intensity
1	0.944789699157		70.8651834475
1	1.17402901621		80.8711862522
1	1.39575100321		79.259066725
1	1.51365365053		79.1102191259
1	1.74438255852	-	73.3320131782
1	2.60239666742		75.0597490534
1	2.77727703245		79.1297002923
1	2.91681887813		77.8161780619
1	3.09392900149		76.4693267437
1	3.20929345549		77.5649279344
1	3.51052847447		74.4408000097
1	3.67864468888		77.4918084594
1	3.81802308887		78.5721596123
1	3.92219766617		75.0240918745
1	4.04936249502		75.8077282594
1	4.22589527692		74.8699694086
1	4.34632509883		74.6360581777
1	4.50714297077		73.6416488893
1	4.73017174089	/	72.7952538176
1	5.06570677641		76.4765821597
1	5.30388607846		73.3970762602
1	5.47024559671		75.9644106067
1	5.57907998727		74.3700917404
1	5.71468020824		74.0883797543
1	5.88164238976		75.7959539502
1	6.03019668897		74.9017085683
1	6.13680075968		71.9886808463
1	6.29654096556		75.1753618967
1	6.39931590775		77.2265203588
1	6.48048423295		76.6513345379
1	6.69153492922	//	66.6098237453
1	7.42358809868		70.7530616195
1	7.64714247501		78.137856113
1	7.90898948058		74.5654412746
1	8.13125682144		75.2799104721
1	8.26984457904		73.8474401353
1	8.41180436498		74.2541128579
1	8.59015921896		77.2120704355
1	8.71972469129		72.0479876283
1	8.83669352048	//	65.5945505176
1	10.2225206475		79.9065453954
1	10.4294557669		76.6436308701
1	10.5396451205		77.0704695187
1	10.982334471		72.094921972
1	11.273456401		78.7402433239
1	11.3711749886		76.8355156881
1	11.5702996576	//	72.254545552
1	12.2331545588		72.9327685107
1	12.4406512544		77.1333513783
1	12.6083330546		75.7508073606
1	12.720562904		75.5055457718
1	12.9043854799		74.2542212824
1	13.0659265314		74.0073058114
1	13.2831062761	-	67.4824464338
1	13.785071294		76.9420994113
1	13.9949049634		72.7354219987
1	14.1802794933		76.0857785375
1	14.527856737		74.1836112306
1	14.7663426278		70.9602862829
1	15.0210151017		68.094782329
1	15.3249856389		72.9958845741
1	15.596986778		72.608027992
1	15.7707407453		72.4358039058
1	15.9828666334		70.7008624738
1	16.2447032608		72.0861734878
1	16.5034371635		69.4359648661
1	16.8337248305		71.1770127132
1	17.0835117927		73.0068892525
1	17.2578645156		72.538391132
1	17.4058864191		72.2354022746
1	17.5384921981		71.1042153833
1	17.6681122458		69.6205538679
1	17.8518121809		72.5843972747
1	17.9377384704		70.7777929076
1	18.2037606548	//	69.4123522565
1	19.3547562507		79.8145692735
1	19.6683966484		75.0967599475
1	19.9190050242		78.5440478138
1	20.0958265457		74.7923890312
1	20.3169993399		75.5868258807
1	20.5069224181		72.6794425733
1	20.8140935481		70.216865044
1	21.0334471476		70.9127666554
1	21.2043531897		70.2407871589
1	21.3545446486		71.2378087433
1	21.5025594198		71.4156217248
1	21.7028146984		73.2712679868
1	21.8312592327		70.923026142
1	21.9967609895	//	62.9915982116
1	23.4783652206		73.2647721697
1	23.667940894		80.2559264855
1	23.8502345855		78.5736249382
1	23.9622848255		78.3414137566
1	24.0456572379		76.3839570816
1	24.2141836924		74.9458899061
1	24.414970886		76.5703952266
1	24.5608853575		76.7282521696
1	24.7730552082		73.8088176366
1	24.9214203574		72.9106793162
1	25.1146502459		73.2607398869
1	25.1973949096		72.3039339027
1	25.3242939968		71.8845876699
1	25.4327776436		71.6160860964
1	25.6254813503		72.8967942036
1	25.7716383116		71.1073606506
1	25.9224107559		65.075002934
1	26.0193358987	//	63.9070587592
1	26.6231853174		69.9675542272
1	26.7904198436		74.0538225864
1	26.8974083914		72.8419890411
1	27.137353581		73.1628556905
1	27.266054282		73.4442599905
1	27.3566257954		71.6697521614
1	27.5295350482		72.8969739063
1	27.6838661568		69.9933652838
1	27.8297511134	//	70.7056621751
1	29.0268453546		75.2791435005
1	29.2376850432		72.5563624282
1	29.5772483418		72.3220944763
1	29.7840336838		73.7645537106
1	29.8890311575		75.2831340197
1	30.0734595601		71.145238443
1	30.2536868601		70.7059743587
1	30.5722695114		73.6255002329
1	30.8005468917		71.3897150028
1	30.9982395131		69.1268618506
1	31.1548666969		71.813091191
1	31.3663641797		72.4191376083
1	31.5083613472		72.180965639
1	31.6826611877		68.2520039122
1	31.960013479		69.6272510072
1	32.1574076633		71.148003121
1	32.309374145		69.55904474
1	32.4943297917		71.8706576968
1	32.6122254963		73.1275917929
1	32.8175389087		71.9970929892
1	32.9610826725		68.6126827092
1	33.0597336172		64.4670910569
1	33.212101764	//	58.685366621
1	34.7241741433		69.7553723903
1	34.9186737216		76.3418472751
1	35.1417743304		75.3183540014
1	35.1971645093		75.8683298881
1	35.310301082		73.8150447963
1	35.4757805491		73.7183702107
1	35.8346584078		73.1240706885
1	35.9546518676		72.8694816335
1	36.0808997607		70.9558506372
1	36.189295905		70.8490912183
1	36.4727997182		70.9807513079
1	36.6858571293		72.9935473975
1	36.8906671567		70.0484509621
1	37.0241986968		70.900514656
1	37.2388976763		72.4286605998
1	37.4158223144	//	68.657285854
1	38.9416216845		72.6158456248
1	39.1301766543		78.3946432435
1	39.392668485		74.1419893991
1	39.5432823838		73.148171423
1	39.650748847		73.0940759118
1	39.9227859394		72.4233922679
1	40.0896310244		64.9321726503
1	40.1941120394	//	62.8237032784
1	40.7864461873		68.4425513917
1	40.9722548624		71.0753344858
1	41.1385229101		70.5717511128
1	41.358368379		66.8917129335
1	41.5288705956		73.2336124013
1	41.78726479		70.3855857868
1	42.0318795498		70.4240463071
1	42.2203367523		70.298100326
1	42.350423212		68.7142283319
1	42.4663024749	//	68.7956988069
1	44.6934897748		71.0008554061
1	44.8294833713		79.2795583227
1	44.9729821768		75.3805184555
1	45.1567689564		74.5442114601
1	45.3514555466		73.7367806024
1	45.5071645431		73.6857829744
1	45.760961891		70.4669355466
1	46.0075829051		76.2701914779
1	46.2515147888		72.9539560385
1	46.4724834786		73.0378118049
1	46.8536404457		71.6323249662
1	46.9472380216		72.03933196
1	47.1722272374		71.3948698637
1	47.4581317752		72.5660161128
1	47.7553007511		75.7955860051
1	47.946337727		71.453356357
1	48.2204931391		74.3763589015
1	48.3238064257		73.3349307454
1	48.6903467145		70.2702219825
1	48.8724032066		74.2764069963
1	49.0276303208		71.6547146486
1	49.1758306933		68.8339061986
1	49.3158031586		61.2022131586
1	49.4790547445	//	60.2168510676
1	51.292159291		68.3828269662
1	51.4707120631		79.9280370982
1	51.6743769499		77.3950190965
1	51.7701512136		79.2583533444
1	51.8376285357		76.5273615585
1	52.0226024496		73.5942582969
1	52.2317097068		73.9889656981
1	52.4112173065	/	69.2188717207
1	53.2889676409		75.6647036756
1	53.4877654757		78.7762920045
1	53.6349758788	/	73.8812237071
1	54.2616642633		70.6811781331
1	54.5010999225		76.399232394
1	54.7636363048		74.7021371701
1	54.9366204182		72.8889940226
1	55.1137054482		70.1833981216
1	55.4060203299		71.9965727089
1	55.5023763157		69.4001623463
1	55.5955824736		75.9550014366
1	55.8080100898		71.8439414968
1	55.9703641951		68.2611775867
1	56.2722295219		72.3938350698
1	56.3774048158	//	71.1484263471
