# Supplementary material for: Seeking Temporal Predictability in Speech: Comparing Statistical Approaches on 18 World Languages
Source: Front Hum Neurosci. 2016 Dec 2;10:586. doi: 10.3389/fnhum.2016.00586 (PMC5133256; doi:10.3389/fnhum.2016.00586)
Supplement: Supplementary file 1 [file syllable_nuclei_annotations.zip › Cantonese_yue_pf.out]

part	time	marker	intensity
1	0.117444866621		75.2691346909
1	0.206345384231		83.1693294484
1	0.409076614825	/	80.8194497784
1	1.29043629621		81.2208412307
1	1.44319775606		76.9572808827
1	1.60057281705		67.5600053841
1	1.78576336523		77.7197566618
1	1.90605759587		74.0170456983
1	2.06108908441		76.1578610903
1	2.13935412994		77.8769386446
1	2.300563504		77.0211277963
1	2.47267794563		75.1094096413
1	2.67052234356		75.550633939
1	2.79474636426		76.8307459797
1	2.92409883126		78.367338823
1	3.11421229355	//	81.1066739502
2	0.111661246742		82.3065080552
2	0.231822805141		80.0244638716
2	0.402706793969		81.5145212185
2	0.537756797743		80.4707301088
2	0.740270969092		79.1895842747
2	0.836735397121		79.3690299614
2	0.946505263499		78.3288753713
2	1.07278080126		78.3938702475
2	1.16789275458		76.7736660095
2	1.30168637149		71.6452875714
2	1.5328444897	//	80.3718172269
2	2.34196221835		81.015713247
2	2.45971500408		78.9653076752
2	2.6746723316		79.65067407
2	2.79875467162		75.5312938565
2	2.93770643524		73.9297062074
2	3.06963022206		77.4404564119
2	3.28614022903	//	81.5838662855
3	0.201752119773		78.5139775821
3	0.281170187491		78.5879176156
3	0.401760129861		77.7469444384
3	0.54664189418		77.0706108577
3	0.704232585194	/	77.9367854896
3	1.61552871276		79.8450250314
3	1.76294789931		79.8713007389
3	1.91468960466		82.0149851085
3	2.14333156757		76.2480717313
3	2.27431826754		76.9860265559
3	2.42324036464		79.4462139062
3	2.5475766139		79.7973486318
3	2.73532934371		75.5350526029
3	2.86027625611		71.6631963645
3	2.97677783415		80.5994549114
3	3.10513083695		75.8868870645
3	3.28207624038		79.556932446
3	3.44505226985	-	80.8554805241
3	4.09049346546		76.4357698718
3	4.24129828805		77.9301407375
3	4.39575161442		76.4770721629
3	4.50885523136		78.1457405467
3	4.62439118416		79.424509318
3	4.79951936523		80.6221382725
3	4.95518885953	//	77.5406407003
4	0.117376296457		80.8640680951
4	0.287033977974	/	77.0590830399
4	0.995877715821		81.2429455585
4	1.13299830773		76.4067474905
4	1.28406336662		73.117210216
4	1.42796172957		78.8720030538
4	1.54250628257		73.5346262847
4	1.67865075483		72.1871477616
4	1.91126584349	//	81.44098455
5	0.160896354377		77.1559884406
5	0.331036136591	/	81.7398175197
5	1.1417229628		79.1611459363
5	1.23464110863		77.3272037057
5	1.41507602504		81.7608111949
5	1.52096969509		78.5792236633
5	1.69453579211		81.4854545124
5	1.83941433124	/	78.2854785409
5	2.62538313062		80.5068633659
5	2.73153356322		81.4147194493
5	2.8534358656		77.6479125929
5	2.97996687184		77.353556494
5	3.1176667249		71.7252611958
5	3.2763716403		74.4726708258
5	3.43274265988		76.2468906935
5	3.55955099915		74.8886155352
5	3.68582108813		71.8306271866
5	3.85145002122	//	80.0070324026
6	0.138982126588		77.3625596875
6	0.31290100481	/	77.7420045286
6	1.13091334396		82.2769814373
6	1.2599431783		77.6611578834
6	1.38017552393		77.1051279526
6	1.57078777919		76.1342691083
6	1.7479916804	/	69.1149991245
6	2.35565032621		72.8610324734
6	2.49698622407		74.1924539475
6	2.63439612476		79.1538347034
6	2.83069598289	//	78.4908679682
7	0.133277874273		77.9797636854
7	0.284397536399	/	76.8788497923
7	1.07836421516		80.314230714
7	1.3589979861		78.4564062658
7	1.61388553953		78.2809655495
7	1.82500452318		79.6160250169
7	1.98591838266	//	75.6723025742
7	2.84174101935		79.9899567551
7	2.95361679775		79.0944576611
7	3.0663032702		76.5740722232
7	3.17088280219		75.7546103132
7	3.31761842459		72.9378964648
7	3.43452446487		77.9526217906
7	3.65159611904		76.8247298295
7	3.77985422814		72.0233094176
7	3.94851342254		78.7416978631
7	4.09293416984	//	78.4307866051
8	0.0962686833718		83.4457327826
8	0.256339887942	/	77.6408248375
8	0.955029064649		80.7031937614
8	1.09703319394		76.8527662914
8	1.21575183065		73.3695388017
8	1.30651389298		75.2614211444
8	1.41646756306		70.7644334233
8	1.6145737445		79.3538727785
8	1.7463285733	//	80.1406716285
