# Supplementary material for: Seeking Temporal Predictability in Speech: Comparing Statistical Approaches on 18 World Languages
Source: Front Hum Neurosci. 2016 Dec 2;10:586. doi: 10.3389/fnhum.2016.00586 (PMC5133256; doi:10.3389/fnhum.2016.00586)
Supplement: Supplementary file 1 [file syllable_nuclei_annotations.zip › Cantonese_yue_yj.out]

part	time	marker	intensity
1	0.0936245209227		71.9147483089
1	0.199884424653		83.031286221
1	0.402379712894	/	81.1150071057
1	1.29055211577		81.2198549831
1	1.42688557716		76.5628626826
1	1.58727788468		67.9776482179
1	1.78175355755		77.8435753031
1	1.89603307665		75.2614379318
1	2.06845480723		77.0077115563
1	2.13862644177		77.9424256846
1	2.28698932623		77.0078670912
1	2.45339634528		74.4962874112
1	2.66391124889		75.6267870607
1	2.80224961413		76.6575932385
1	2.92454874861		78.3583344198
1	3.11701951763	//	81.1092994171
2	0.106959476266		82.17903957
2	0.188705586142		80.7447838362
2	0.39737328767		81.5556796112
2	0.54365580008		80.4867151923
2	0.737265007683		79.2036805932
2	0.819011117559		79.246485376
2	0.933025428703		78.7276663216
2	1.08145915453		78.0436307831
2	1.15244919732		76.8967306151
2	1.30088292315		71.618967679
2	1.53536518569	//	80.3679146015
2	2.34422143078		81.0472883698
2	2.42811875408		80.3061195045
2	2.50556243712		80.0174070648
2	2.67120587029		79.9114874519
2	2.79597624852		75.5321463083
2	2.92504905359		74.0270668247
2	3.07348277942		77.2664324609
2	3.27999926753	//	81.4896889274
3	0.197035688986		78.6005358155
3	0.27436795518		78.7745058277
3	0.391912999796		77.7989684156
3	0.549670822832		77.0374121889
3	0.676495739391	/	78.9403094925
3	1.61376280567		80.0552521134
3	1.75605417546		80.0998223896
3	1.9138119985		82.0142849982
3	2.13962221579		76.4003625112
3	2.2633538417		77.4120779913
3	2.41492508344		79.677275506
3	2.55412316259		79.5928834637
3	2.6778547885		75.2652069756
3	2.88819855255		68.3202604446
3	2.97790398134		80.5646204608
3	3.10782218854		75.7260275741
3	3.28723304611		79.6511720564
3	3.4418975785	-	80.8330705244
3	4.08530203324		76.5077928577
3	4.23687327498		78.0670373855
3	4.38535122607		77.457075394
3	4.51836272393		77.9549497772
3	4.6328144779		79.4095421643
3	4.78747901029		80.5652914065
3	4.95451670527	//	77.5352498019
4	0.119238304276		80.8943855533
4	0.274843912404	/	77.4267830206
4	0.989858111732		81.2353775119
4	1.10945581054		77.608990894
4	1.27149140248		73.8443059858
4	1.42323902032		79.2628568117
4	1.53512073856		74.1656076808
4	1.67786637907		72.0891024224
4	1.9067738026	//	81.5392564262
5	0.0799688439672		75.0451790592
5	0.334594244303	/	81.7092093088
5	1.1463702731		79.2822036996
5	1.22956471083		77.4638605278
5	1.41864297841		81.6633080195
5	1.51696367754		78.8835399398
5	1.70352090155		81.3779182397
5	1.84722038491	/	77.9266201187
5	2.61865971662		79.7345321064
5	2.73462772073		81.4670797417
5	2.84807468128		77.6162394996
5	2.98421103393		77.2737829765
5	3.11530529945		71.8037924519
5	3.28421521849		73.9676370476
5	3.42287261471		75.673097611
5	3.5564879238		75.1961127865
5	3.67497697148		72.6874498252
5	3.85649210835	//	80.1739727016
6	0.117126160879		78.0305603817
6	0.307603951291	/	78.036545323
6	1.13114028042		82.2738885063
6	1.2543906154		77.7754437736
6	1.3701712331		78.0416450156
6	1.54010730101		76.6654747302
6	1.74739195529	/	69.1788624671
6	2.35617391288		72.8643499536
6	2.47008710126		72.2570472701
6	2.621348876		79.5554222821
6	2.81369409573	//	78.7105257678
7	0.0885424398374		78.0251641048
7	0.280223818023	/	76.964749934
7	1.07845859841		80.3096765013
7	1.18348949057		70.2202367188
7	1.34628737341		80.4137395483
7	1.4040543641		77.7065015956
7	1.6062388315		78.1983233806
7	1.740153219		73.8411321189
7	1.82417793272		79.6265525029
7	1.97647272635	//	76.3204016301
7	2.84035181434		79.951919915
7	2.9532600234		79.1200917754
7	3.03728473713		75.6386334989
7	3.17382489693		75.5440268145
7	3.31824237365		72.9462858045
7	3.43902789963		78.008040489
7	3.59657423786		69.2188115738
7	3.64908968394		76.7327479551
7	3.77250098222		71.9116957962
7	3.93267309276		78.8243777733
7	4.11910292634	//	75.53004628
8	0.0966172601768		83.441263417
8	0.248628052102	/	77.7573816011
8	0.952426049359		80.569039993
8	1.07930119852		77.5354066749
8	1.20378247695		74.2159452567
8	1.30432504799		75.2192940795
8	1.40247374829		71.4896749738
8	1.61672517942		79.526131613
8	1.76514516524	//	79.3033780057
