# Supplementary material for: Seeking Temporal Predictability in Speech: Comparing Statistical Approaches on 18 World Languages
Source: Front Hum Neurosci. 2016 Dec 2;10:586. doi: 10.3389/fnhum.2016.00586 (PMC5133256; doi:10.3389/fnhum.2016.00586)
Supplement: Supplementary file 1 [file syllable_nuclei_annotations.zip › Dutch_nld_bt.out]

part	time	marker	intensity
1	0.219526744335		83.5366517226
1	0.324342264695		86.8378643254
1	0.504624961152		81.2894526293
1	0.588477378109		82.8238884079
1	0.783434247533		78.3498817814
1	0.902923941697		73.7818739508
1	1.12722915706	/	77.3894932739
1	1.665980936		83.4827136012
1	1.74983335296		77.676454119
1	1.81691528653		79.5150326489
1	1.90705663475		74.1574033465
1	2.08105039994		81.5189480976
1	2.25504416512		78.6904332605
1	2.3577633759		76.0531491054
1	2.46886782503		70.5761548429
1	2.52966082724		73.7245764195
1	2.74558080061	/	77.0482288533
1	3.40597275932		83.5332571061
1	3.54013662573		81.292046836
1	3.62189273182		82.6636073736
1	3.8409978273		80.189013117
1	4.00451003926		76.8986540677
1	4.0988440077		76.2019923363
1	4.32583058452		80.9705889854
1	4.39291251736		77.7397954337
1	4.6256029719		76.0720774986
1	4.70735907755	/	75.1380380866
1	5.59760309446		84.3165087584
1	5.691937062		82.3484989366
1	5.81352306462		83.6583622825
1	6.03737869904		80.2982755447
1	6.10077173553		80.3668532355
1	6.29992122123		78.2306846666
1	6.46133712016		79.0046762863
1	6.69612388225	/	79.0983088891
1	7.19473466952		82.6785237811
1	7.28697232506		84.570735624
1	7.4504845326		84.0986258883
1	7.57496319823		79.4060636841
1	7.70649988266		82.2889316072
1	7.90564936459		80.7083371717
1	8.01256119173		80.2686868988
1	8.25679488939		74.2880448748
1	8.43498126747	//	72.9620730984
2	0.191116130679		76.4485689507
2	0.362418529911		82.3427446495
2	0.57094989224		76.2828142619
2	0.656332812249	/	76.2721831706
2	1.4017913831		78.700251763
2	1.52493982542		83.4723179975
2	1.59718691158		81.745551002
2	1.7203353539		78.1022198245
2	1.87694708086		82.547739003
2	2.10682417319		79.1870997788
2	2.32950964371		76.576509838
2	2.45725314506		77.6850610351
2	2.58696950404		74.8850035944
2	2.77743909443		81.090888678
2	3.01552608242		75.49377149
2	3.2206080355		79.3138404099
2	3.30617761325		80.361600266
2	3.48662986258		78.0324128435
2	3.62784007526		74.4107403633
2	3.78711205933		75.8177505551
2	3.94310008497	/	76.7292776056
2	4.41630118432		78.1713011726
2	4.59035098026		81.7119407888
2	4.66259806536		79.4523348986
2	4.88262327909		72.3580480815
2	4.98278401071		73.8445042078
2	5.16340172347	//	72.5720398358
3	0.0898449094605		82.5436171717
3	0.224512448584		84.3233296326
3	0.356709023687		80.733691027
3	0.456783066522		82.7081479583
3	0.6099828358		75.4728922551
3	0.734766518841		81.1747089787
3	0.818779295542		76.6020973903
3	1.0176918992		78.3184848076
3	1.09305630183		81.177250338
3	1.20795612879		80.4335374461
3	1.40563325044		77.8474619601
3	1.53906530755		81.471673728
3	1.84175840008	//	74.7601580339
4	0.121868454447		80.8229284674
4	0.185596247932		81.1784560504
4	0.396388180228		81.5370890227
4	0.624337595386		79.3031314031
4	0.835129527682	/	80.0861408828
4	1.52387991112		78.3066073825
4	1.71016115361		78.8681112883
4	1.82536139568		83.4352466792
4	2.05576187982		76.3528011327
4	2.19302174271		74.5358665516
4	2.31067305376		77.1647883348
4	2.45528612359		80.0253955614
4	2.68813767671		80.2384011196
4	2.8253975396		79.9143776492
4	2.97736381637		78.2355509665
4	3.11462367926		76.7190965481
4	3.33767095646		68.0130925572
4	3.45042012954		82.8732535859
4	3.6661141998	//	73.276614165
5	0.11189631885		81.4515842794
5	0.283359735237		81.5052697035
5	0.408252841		76.0751336832
5	0.538438027516		80.6866724758
5	0.707784611602		79.4886584931
5	0.804100481301		82.2730827161
5	0.975563897688		79.3764216292
5	1.07717184814		82.0036128878
5	1.24228476762		71.7035006149
5	1.33225014042		78.4598769467
5	1.44338383623	//	74.1448554416
6	0.169767058952		77.946137163
6	0.339736524199		82.3619158897
6	0.538332425698		81.4665278844
6	0.75660900212		64.1965416443
6	0.862168985799		79.3240370764
6	1.00351201479		75.2688609196
6	1.21284282989	/	78.4176719576
6	1.60643152264		78.4277790089
6	1.83365385932		71.7611902553
6	2.00362332377		73.5290930047
6	2.21474329013		77.0176585467
6	2.47774867196	/	68.9018865571
6	3.10870921225		74.8625756577
6	3.17669699802		85.4882119437
6	3.31982917861		81.1336074772
6	3.4339049804		77.9190373488
6	3.60924190107		76.8764744348
6	3.70406697042	/	73.8027415114
6	4.4209068163		80.6252541916
6	4.58014136638		77.0566364885
6	4.70180371924		76.6969276343
6	4.82167691986		79.9567331909
6	5.04174264637		77.4707907992
6	5.15088093351		76.5559144603
6	5.29938057009		77.9601061504
6	5.42104292296		77.5271620794
6	5.61820447184	//	68.7158024556
7	0.100784991726		78.1549144748
7	0.206594774715		85.5532476881
7	0.376331301593		80.8491531365
7	0.473323602667		81.5394743924
7	0.75548302397		81.9010898279
7	0.894358364144		79.3734378041
7	1.07291237294		77.4516609604
7	1.29114505035		73.2614369622
7	1.45426846579		80.4205373069
7	1.6416399565	/	78.0139828538
7	2.12219272091		77.7682800564
7	2.23681998582		80.0099566229
7	2.38010406695		82.4824373402
7	2.63140230155		74.7484640335
7	2.80995631034		78.0455468004
7	2.90474424093		73.6802740754
7	3.14061188218		72.7684082586
7	3.24201292421	//	69.1783735485
