# Supplementary material for: Seeking Temporal Predictability in Speech: Comparing Statistical Approaches on 18 World Languages
Source: Front Hum Neurosci. 2016 Dec 2;10:586. doi: 10.3389/fnhum.2016.00586 (PMC5133256; doi:10.3389/fnhum.2016.00586)
Supplement: Supplementary file 1 [file syllable_nuclei_annotations.zip › Dutch_nld_yj.out]

part	time	marker	intensity
1	0.208432926277		82.0017212669
1	0.388404886522		83.41346589
1	0.509476932504		81.1611182037
1	0.591282368979		82.8940597546
1	0.771254329223		78.0185068213
1	0.902143027582		73.7895858052
1	1.08211498783	/	77.0984609389
1	1.66784191299		83.5240695949
1	1.74310291454		77.9226036743
1	1.82818056848		80.2799708722
1	1.89362491766		75.5285697801
1	2.07686909536		81.3982355649
1	2.2568410556		78.6150437449
1	2.35500757937		76.054865599
1	2.46953519044		70.5978206566
1	2.53497953962		73.7003668831
1	2.72476815224	/	77.4276789075
1	3.40653429691		83.5264936239
1	3.54396743019		81.3732604619
1	3.61595621428		82.8524352292
1	3.84828365387		80.1777959505
1	3.99226122207		76.8365158195
1	4.09697218075		76.2389214598
1	4.31621075051		80.8528447443
1	4.62379919165		75.9997595629
1	4.70233241067	/	75.0189803806
1	5.57336731186		81.0786834716
1	5.63398759748		83.4114733022
1	5.79227389881		83.5227114264
1	6.04822621586		80.1897948282
1	6.09874312054		80.4061985123
1	6.30754632655		78.1159149865
1	6.42878689779		79.5040206179
1	6.67126804025	/	78.8821816481
1	7.20171108444		83.0137553419
1	7.27917033829		84.8065802691
1	7.44756002056		84.1369879206
1	7.56880059179		79.7022035041
1	7.70014454396		82.4767826869
1	7.8887409881		80.2718800566
1	8.00661376569		80.340099249
1	8.25583049544		74.2986123313
1	8.42758797136	//	72.9345984614
2	0.170189954363		73.6721724513
2	0.364893174398		82.306178244
2	0.573024202711		76.1907450082
2	0.65694800445	/	76.2853768234
2	1.39883441182		78.7379132854
2	1.5230416384		83.3695029276
2	1.59689458393		81.7451273313
2	1.71774485843		78.1326630454
2	1.84866598915		82.7387789929
2	2.0970804423		79.2254845557
2	2.19778900438		78.4598397716
2	2.32199623096		76.4771765135
2	2.45291736167		77.9394292498
2	2.58719544445		74.8823267444
2	2.78189866449		81.0276942596
2	3.02024226143		75.3489801095
2	3.19480376904		78.5448974652
2	3.29551233113		80.1195713908
2	3.47343079082		78.0505271103
2	3.62449363395		74.258270237
2	3.79234123743		75.6802053474
2	3.96018884091	/	76.420959872
2	4.42009127444		78.1482803996
2	4.59800973412		81.6829234177
2	4.65843487138		79.222439693
2	4.88670761211		72.005126183
2	4.99077312626		73.6212774873
2	5.16533463388	//	72.5826939629
3	0.0854879967305		82.2315713601
3	0.188270314011		86.7248510672
3	0.359977244057		80.7072275708
3	0.451876727743		82.7039630218
3	0.609073212996		75.4591316012
3	0.746922438526		80.5583671995
3	0.809801032627		77.0978008921
3	1.00448283359		76.9453909835
3	1.08912709488		81.2384428444
3	1.20037383829		80.6196094742
3	1.40714767659		77.7175802728
3	1.52806804986		81.7945689651
3	1.83399659424	//	74.6459471377
4	0.116822792271		80.6947777235
4	0.191189795427		81.0277942687
4	0.380705706696		81.7860460825
4	0.551030133279		77.456077713
4	0.613402458506		79.2794597568
4	0.826907725632	/	80.0819557313
4	1.52979585224		77.9790447095
4	1.70731708558		78.7864659582
4	1.82486492927		83.4529494677
4	2.05756168108		76.2769552592
4	2.18710420271		74.6082536159
4	2.31184885317		77.0485274207
4	2.41260414776		80.2489878913
4	2.61651367255		79.5619447416
4	2.68608280453		80.2758909422
4	2.81802426174		79.2311357703
4	2.97395507481		78.4809396556
4	3.1610720505		79.5390590702
4	3.25942840951		72.7761341378
4	3.44414644961		82.8074529899
4	3.66484852349	//	73.2984224744
5	0.111564541925		81.4484372667
5	0.280416894399		81.6209440483
5	0.410940798765		75.9160253395
5	0.534213375111		80.587551646
5	0.709281151602		79.5841810935
5	0.806656127875		82.2598070486
5	0.975508480349		79.3737371502
5	1.0666680326		81.8160353456
5	1.22619724905		70.5224699189
5	1.33082355335		78.4527435604
5	1.44684480167	//	73.7511289964
6	0.176751367527		77.0580089646
6	0.358229286833		82.1650357319
6	0.565114114842		81.6961405299
6	0.756827684801		64.170490745
6	0.856040888225		79.0104702985
6	1.00155358658		75.1889762942
6	1.19832644004	/	78.2334861758
6	1.6073545793		78.375406293
6	1.82562362683		71.8807996022
6	1.99924673282		73.5998806886
6	2.22412999391		76.8706141293
6	2.49035208977	/	68.8447137441
6	3.10118150262		71.6084767546
6	3.19378049249		85.4563690036
6	3.32606476372		80.6321001345
6	3.43519928749		77.8458896139
6	3.60716884009		76.8379050914
6	3.70472849012	/	73.8003177031
6	4.41881505196		80.5707598644
6	4.57384882065		77.2921301107
6	4.70241340932		76.6317534646
6	4.81774340799		80.2069327141
6	5.0465127496		77.426650666
6	5.15806143683		76.2240056177
6	5.2866260255		76.0040520308
6	5.41708126989		77.727529788
6	5.60236553004	//	71.1675185019
7	0.0964347169811		77.5435737242
7	0.191364025157		85.8122334929
7	0.372592704403		80.6932575429
7	0.478309433962		81.4899138008
7	0.747994968553		81.7507633238
7	0.894703899371		79.3713941043
7	1.06730264151		77.5407997926
7	1.28736603774		73.3401512499
7	1.45564981132		80.4437252776
7	1.62824855346	/	78.6656880584
7	2.11584		77.6311392131
7	2.24097408805		79.9599774466
7	2.37905308176		82.5233701638
7	2.62932125786		74.7073749433
7	2.81054993711		78.0218364735
7	2.90763672956		73.5978479572
7	3.14064503145		72.7693346006
7	3.22910188679	//	70.2177133305
