# Supplementary material for: Seeking Temporal Predictability in Speech: Comparing Statistical Approaches on 18 World Languages
Source: Front Hum Neurosci. 2016 Dec 2;10:586. doi: 10.3389/fnhum.2016.00586 (PMC5133256; doi:10.3389/fnhum.2016.00586)
Supplement: Supplementary file 1 [file syllable_nuclei_annotations.zip › Georgian_kat_yj.out]

part	time	marker	intensity
1	1.19554494507		67.3021509499
1	1.31025408766		71.8757845596
1	1.56542340485		63.2858485917
1	1.87443578896		71.0248691976
1	1.95637089081		61.3991368281
1	2.42104335685		64.0138369281
1	2.69962270314		68.6491196174
1	2.86583390974		69.7108722574
1	2.9969300727		65.6455966024
1	3.21230234042		64.4395328225
1	3.4417206256	-	55.936852695
1	4.04678054094		65.8264530261
1	4.14042065734		71.9215421339
1	4.29960885522		70.1031768596
1	4.49391209674		65.7801409256
1	4.74439940811		71.6079821592
1	4.93870264964		62.9430309445
1	5.16812093482		71.1916792009
1	5.36710618216		60.3778307644
1	5.46308730147		59.6198924227
1	5.54502240332	//	54.8871245157
1	6.60555372375		66.8935923283
1	6.90754309914	-	71.4909528546
1	7.91625686343		71.5314212919
1	8.16206216898		75.7834533412
1	8.25804328829		74.7104879214
1	8.35168340469		72.5750607864
1	8.64196776552		70.1059760043
1	9.03450334987		68.7052988968
1	9.17028151865		74.410460285
1	9.35522074854		71.5508624196
1	9.50738593769		65.7560056246
1	9.80703431016		63.3397803973
1	9.96154050222		66.1408360381
1	10.2635298776		65.2468750663
1	10.3688750086	-	57.9245144597
1	11.6619229982		64.0299677065
1	11.8187701932		66.5336016769
1	11.8890002805		67.9566708407
1	12.0786215162		72.6551000182
1	12.214399685		70.4128196646
1	12.4016799178		54.9287262506
1	12.5070250487	-	53.8770187963
1	13.0131265093		65.0751864764
1	13.1442226723		66.9395435021
1	13.308092876		71.5535146761
1	13.4204610157		72.2662345791
1	13.5890132252		65.8341911347
1	13.7833164667		66.422720859
1	14.0408267868		58.9030701354
1	14.2936551011	/	64.4096575149
1	15.1949000901		70.5387502724
1	15.3564292909		71.239436867
1	15.4524104102		67.2662499888
1	15.6982157157		62.0904987512
1	15.9580670387	-	77.4377981329
1	16.5894113193		68.1435345991
1	16.7298714939		70.6887088893
1	16.8703316685		66.2390435203
1	17.2589381515		70.880447491
1	17.4789924251		65.8973993939
1	17.584337556		60.7849344904
1	17.7130927161		63.2187615913
1	17.9214419751		64.8647845341
1	18.0806301729	//	58.573717056
1	19.8996687966		76.2381719027
1	20.1969761661		71.3003460419
1	20.2742292622		69.6534862522
1	20.3327543349		75.9099012616
1	20.513011559		65.001062384
1	20.7400888413		75.5695106002
1	20.9180050624		68.291836034
1	21.0865572719		70.0456874735
1	21.2059484203		68.8292845936
1	21.3745006299		69.0848514501
1	21.4775047579	-	65.5120930492
1	22.0638968065		72.9711624062
1	22.1575369229		67.2694734116
1	22.3307711382		67.3464525939
1	22.4571852954		60.4961190456
1	22.6046684787		57.5287091638
1	22.7263870985	/	49.665861503
1	23.6748972796		67.5198704083
1	23.82003946		74.2131271181
1	24.2952630507		79.0782002877
1	24.4755202748		68.487574067
1	24.6674825134		71.6306653166
1	24.9788359004		70.4100924687
1	25.0373609732		67.7252406774
1	25.1052500576		68.9789971978
1	25.250392238		74.1681932718
1	25.381488401		74.8091482293
1	25.4353314679		73.09644797
1	25.6389987211	/	53.7182349719
1	26.3918919087		75.2787444915
1	26.4785090163		76.047472801
1	26.6142871851		67.7308531061
1	27.0309857031		68.198473464
1	27.1808098893		65.7081682761
1	27.3844771425		74.2701261596
1	27.5740983782		73.4394108176
1	27.7473325935		73.5797374412
1	27.9486588438		66.5155472185
1	28.1851001377		71.6483291142
1	28.2763992512		71.8976292454
1	28.4543154724		69.6693503097
1	28.6064806615		59.3464917019
1	28.7867378856	//	56.9008960787
1	30.0852889688		76.5310086765
1	30.2210671376		77.0174754056
1	30.548807545		64.6706152738
1	30.6986317312		75.5314443993
1	30.7641798127		69.9079603649
1	30.9280500164		63.7227307841
1	31.2066293627		72.3154030649
1	31.3049514849		65.1826228591
1	31.6423547433	//	65.9264884905
1	33.5739039002		73.1494095823
1	33.7775711534		77.5903431753
1	33.9859204124		72.0342755426
1	34.1919286684		73.3623356915
1	34.4049599332		74.2112479896
1	34.7327003406		64.2402216458
1	34.8450684803		67.8299225127
1	34.9691416346		72.7591208713
1	35.1447168528		67.3048459348
1	35.5450283504		53.7481681703
1	35.6901705308	//	41.6379423351
1	36.7875034208		76.8344982256
1	36.9958526798		74.2778975372
1	37.1761099039		72.2023883406
1	37.3118880726		73.7761230973
1	37.4780992792		61.4433438762
1	37.6536744975		68.0221904498
1	37.8128626954		64.759911024
1	37.95332287		63.7920364463
1	38.1312390911		63.4472656357
1	38.2201972017		57.8015736338
1	38.393431417	//	52.0338953412
1	39.3204852736		71.6678783593
1	39.4071023813		69.5411209085
1	39.4703094598		66.4304054957
1	39.6177926431	/	73.3348007186
1	40.2523895259		71.6463365222
1	40.353052651		73.8248508193
1	40.5075588431		66.5878028809
1	40.7908201952		75.5058869249
1	40.8750963		65.395608842
1	41.2145417219		66.2888562971
1	41.3760709227		67.4951068229
1	41.4743930449		78.0483504803
1	41.6195352253		73.8264410525
1	41.7131753417		69.5859906068
1	41.914501592		77.3160214888
1	42.185063212		58.8699150029
1	42.4168225001		68.8836791953
1	42.5619646805		63.9509998994
1	42.6649688086		71.7557732693
1	42.758608925		72.2146175231
1	42.9107741141		63.5846169593
1	43.0418702771	/	48.6266270357
1	43.498885752		65.3290585949
1	43.7212810284		71.7923980797
1	43.9647453311		72.6371679653
1	44.04433943		68.932350293
1	44.1777765959		62.0813912579
1	44.4657199538		71.1747485602
1	44.8168703903		68.276752604
1	45.0416066697		72.2174084587
1	45.3037989956		62.8184118625
1	45.4395771644		66.2755634514
1	45.5238532691		65.8162341823
1	45.6174933855	//	61.2208050308
