# Supplementary material for: Seeking Temporal Predictability in Speech: Comparing Statistical Approaches on 18 World Languages
Source: Front Hum Neurosci. 2016 Dec 2;10:586. doi: 10.3389/fnhum.2016.00586 (PMC5133256; doi:10.3389/fnhum.2016.00586)
Supplement: Supplementary file 1 [file syllable_nuclei_annotations.zip › Hindi_hin_bt.out]

part	time	marker	intensity
1	0.158777621414		84.8864659154
1	0.368345629334		82.1223309151
1	0.457365668096		81.9292930165
1	0.611296151789		81.5883938931
1	0.798609150017		82.5196196577
1	1.07308760287		81.464602541
1	1.33643855087		82.4199855532
1	1.42545858963	-	81.5011903179
1	2.12925646627		85.3105493246
1	2.46493619447		84.8829145946
1	2.67450420158		82.1432977103
1	2.87294470389		79.2783728706
1	3.01760226632		81.9061517566
1	3.10291313647		79.7613449198
1	3.17895108595		81.3780142992
1	3.33566344525		79.143250163
1	3.69545276719	-	79.9569093628
1	4.26550024918		83.8023217212
1	4.46208616679		86.2186555578
1	4.67721792569		87.9087922705
1	4.76994713211		86.6196459695
1	4.85525800202		87.3122097842
1	5.09635393871		84.0359296602
1	5.30406736109		83.6717345387
1	5.43759741834		83.4278888416
1	5.71415656687	-	81.5024794168
1	6.33729683402		83.1619548917
1	6.53388275163	//	72.6214128229
2	0.172167961313		84.0388562266
2	0.417700441377		86.0750788844
2	0.5444177791	-	87.229625789
2	0.917088536423		86.3085952503
2	1.07938966731		88.1913343677
2	1.28330647279		85.0360857986
2	1.41231506401		85.3455772021
2	1.65784754407		80.7227687542
2	1.85344121463	-	82.8141087011
2	2.18220504387		87.2946715686
2	2.3611524446		88.5053873449
2	2.6025233572		83.9446471485
2	2.81060173014		86.5619227936
2	3.03116480545		85.9478837171
2	3.17265809904		83.7170673769
2	3.40154430927		85.8704175962
2	3.51806819812		81.215359605
2	3.7511159758	//	77.5324979999
3	0.162402625168		81.8680887326
3	0.27621199688		84.7323384173
3	0.513314854611		85.5935998018
3	0.74409496947		83.4287309017
3	0.845258855435	-	82.6611518295
3	1.29101222797		87.5826417173
3	1.41746708543		88.3552341776
3	1.63876308598		86.4176221333
3	1.87902731515		85.0147584605
3	2.14142114437		84.0277406102
3	2.33742617343		83.4724917789
3	2.52394708818		84.5586974839
3	2.66620880281		83.577696739
3	2.8211160032	-	82.6736129637
4	0.126561049631		84.5119064126
4	0.258951048865		88.3388641724
4	0.387762940012		88.853234722
4	0.505840506896		89.0518365493
4	0.799245370064		86.248830863
4	0.981728882521		88.4562482231
4	1.19283725968		84.8888846572
4	1.3574302317		85.9118732012
4	1.50413266328		86.5475719587
4	1.70808482427		84.8783805581
4	1.86194347202		85.6586607001
4	2.04800509257		83.8138211441
4	2.24122292929		83.1663617986
4	2.39865968513		84.7322948158
4	2.58829941377		81.2110789197
4	2.71711130491		82.8631186289
4	2.79225157475		81.1449380451
4	2.96757887103		85.1438505711
4	3.10712508644		84.7972288124
4	3.3182334636	-	81.8012923833
5	0.118597988248		86.7810392704
5	0.27711832486		87.2887086019
5	0.444696966421		83.8717872959
5	0.607746455507		85.1468346582
5	0.809293740627		84.734861326
5	1.10821780395		82.8757504585
5	1.44563966331		86.0958869607
5	1.59736627121		82.132928203
5	1.81023643752		76.2678619515
5	2.01857745135	//	75.8158265736
6	0.129987556965		87.5357702437
6	0.37149194128		85.4560894726
6	0.542882149503		87.4022953807
6	0.741538981762		86.1277596314
6	0.823338853868		86.6522015095
6	0.90903395798		84.2808627154
6	0.979148134071		84.2588946533
6	1.13885264628	-	85.3982169299
6	1.39204272661		84.1687368039
6	1.61017571889		86.8763024034
6	1.86726103123		88.8434007184
6	1.97632752737		87.3441317264
6	2.2256223757		87.4643695012
6	2.42038397595		84.8224797471
6	2.54892663212		84.4728923936
6	2.81769764047	-	83.3466339063
6	3.10594480884		84.6856288342
6	3.28902071308		83.197283858
6	3.41756336925		75.4657086825
6	3.56947741745	-	73.2818429554
7	0.171129688253		87.1312643586
7	0.421690226256		88.8993409895
7	0.564867676544		87.0458339028
7	0.752788080046		85.776883362
7	1.0003657545		86.1102732708
7	1.14354320479		86.5370319635
7	1.34637792603		85.8150630167
7	1.49253823986		84.3517902787
7	1.72221873303		86.3621266331
7	1.97874499813		86.8324879383
7	2.1517510839		85.2522481672
7	2.30387712483		84.5112227194
7	2.45600316576		85.4198391161
7	2.5902320254		86.6070042452
7	2.7781524289	-	83.7126579125
8	0.147026653424		87.4318875971
8	0.367398640647		87.2091406503
8	0.474606634432		87.396422997
8	0.674132622864		86.0467324873
8	0.77836261682		88.042073574
8	0.986822604734		85.1605237032
8	1.19230459282		86.8007565687
8	1.2667545885		74.4809122091
8	1.41267658004		85.856580843
8	1.61815856813		89.3280737578
8	1.75812456002		86.8068672045
8	1.92191455052		86.084081809
8	2.14228653774		84.4876468787
8	2.35074652566		83.0258329217
8	2.50560251668		85.8921961605
8	2.74086450304	-	83.4570047916
9	0.127704358903		87.7393514989
9	0.30468952908		87.6679279683
9	0.480065743166		83.3736605007
9	0.706928552212		83.8639421805
9	0.819555478689		83.9138057864
9	0.988495868404		82.890850553
9	1.21696763354		83.3502188538
9	1.33603038439		80.4149784198
9	1.47761852053	//	73.940880517
10	0.19983575137		88.5984533902
10	0.331433852757		79.0054663894
10	0.493831509789		87.6880703504
10	0.636629449592		84.4742377183
10	0.793427187415		87.3720894136
10	1.01742395573		87.0525979932
10	1.18542153197		84.7623545393
10	1.36461894663		89.4853638985
10	1.58581575534		86.4702781761
10	1.75661329119		85.2580303403
10	2.01420957475		85.5991172765
10	2.17100731258		78.6807351022
10	2.30260541397		82.3551104286
10	2.49300266704	//	78.5193964118
11	0.119805136263		86.5056976558
11	0.369356078169		87.4417180014
11	0.497912623999		86.7590050181
11	0.730448728957		84.8987733878
11	0.893034948683		86.5053428302
11	1.03860633146		85.4384319701
11	1.2408938374		81.9356214745
11	1.46964886748		82.2828159424
11	1.68895121037	-	83.3059563152
12	0.130673726098		87.1773071845
12	0.269090108631		89.6558908332
12	0.489967314802		85.4667179206
12	0.67255913857		86.3584375541
12	0.890491315325		86.3953847118
12	1.09075331559		87.6983342827
12	1.20266443338		87.9868206804
12	1.42354163955		85.0548886058
12	1.62674866923		85.2096457963
12	1.81228552241		84.9673503385
12	1.95659196378		85.59342766
12	2.16274402287		83.9110509184
12	2.3394457878		85.4609451168
12	2.54854287631		80.5198118484
12	2.67223411177	//	79.0471099233
13	0.106892332947		87.9970611252
13	0.298799771175		85.7677216371
13	0.438538197069		86.9086202941
13	0.634171993321		85.1053066986
13	0.760868166132		87.0001943289
13	0.928554277205		85.9704811703
13	1.10555628334		86.3362972527
13	1.3347273018		87.0111376183
13	1.5061397709		84.5759736365
13	1.65519409186	-	85.1339899053
14	0.123129255088		87.956513286
14	0.330243489005		89.5294903622
14	0.455043091493		88.2838778539
14	0.627638286424		86.4871147246
14	0.816165345502	-	86.3484968303
14	1.21446194919		88.4346718618
14	1.33395093029		87.7717368557
14	1.50389081453		87.99186238
14	1.70834973776		84.1781333649
14	1.83314934025		85.9595057016
14	2.00574453518		85.4204342453
14	2.17037379803		84.5375449282
14	2.38810927472	//	79.4218856897
