# Supplementary material for: Seeking Temporal Predictability in Speech: Comparing Statistical Approaches on 18 World Languages
Source: Front Hum Neurosci. 2016 Dec 2;10:586. doi: 10.3389/fnhum.2016.00586 (PMC5133256; doi:10.3389/fnhum.2016.00586)
Supplement: Supplementary file 1 [file syllable_nuclei_annotations.zip › Hungarian_hun_yj.out]

part	time	marker	intensity
1	0.102401260114		85.0012970838
1	0.369842800814		79.539446981
1	0.469355932238		76.7428715195
1	0.695333668179		76.90902392
1	0.90057950174		77.8438768192
1	1.0622883403		73.5490699638
1	1.34424221267		78.0180368318
1	1.47070681719		75.1861936422
1	1.69875774337		67.7476724509
1	1.84180786979		72.9614216398
1	2.07607836668		79.1301722997
1	2.27303143929		81.3580631333
1	2.48864322404		75.4763260691
1	2.73949924284	-	73.1664943763
1	3.31791931924		81.2123121316
1	3.52109196256		77.951433563
1	3.73670374731		81.5094745355
1	3.8776806835		76.5258401878
1	4.03316995134		75.0618005317
1	4.17622007777		69.5939707447
1	4.46646671109	//	64.7265770046
2	0.130370485027		84.4040254396
2	0.448412560107		83.0191114051
2	0.573414171706		81.338198306
2	0.698415783304		77.6692543435
2	0.93101371881		72.5534964227
2	1.13671257334		78.0413830482
2	1.43260246409		79.0298246359
2	1.62564292757		77.9421411868
2	1.86615235748		78.0550466005
2	2.09875029298		81.515611337
2	2.26330937661		78.6066822725
2	2.38198179268		76.506129921
2	2.60350363602		75.9746733028
2	2.7965440995		72.732859725
2	3.0212305406		70.6251358968
2	3.18420732535		67.699439162
2	3.34718411009		67.7375664363
2	3.43895744519	//	64.3339247725
3	0.15699180029		76.7574123474
3	0.316129898729		80.0214204775
3	0.489413605917		78.9586108128
3	0.659160910918		76.1859210248
3	0.88549065092		78.1677642091
3	1.06584716248		75.4133577512
3	1.30278610905		68.7163404087
3	1.45131500092		74.7851550007
3	1.83678283936		80.4838429642
3	2.04189416624		78.4531412608
3	2.28590591718		79.0728975757
3	2.41675279812		83.8532905762
3	2.62186412499		85.3482301271
3	2.90831270218		80.2749531524
3	3.14525164874		76.8651490703
3	3.30792614937		77.5601270694
3	3.48474625875		80.528004285
3	3.68985758562		73.5486552652
3	3.87021409719		75.4932551384
3	4.15312627219	-	76.9454547188
3	4.72248702438		77.0204814986
3	4.87101591625		77.8954139576
3	4.99832639501		77.8072145857
3	5.10795486282		77.3103590154
3	5.20697412407		78.6147922221
3	5.3979398422		79.432012922
3	5.65963360407		79.0849094053
3	5.76926207188		71.9750645645
3	5.87181773532		69.6168637898
3	6.05217424689		72.7528228569
3	6.3032588022		75.9691733251
3	6.55434335751		71.3230240354
3	6.71348145595		76.5787527386
3	6.81603711939		76.6129535898
3	6.99285722877		71.8505982882
3	7.24040538189		74.8240147859
3	7.42076189346		68.4151643339
3	7.5798999919		60.8540747411
3	7.70013766627	//	63.6786216822
4	0.109876482896		85.595617757
4	0.340750472439		86.1070428917
4	0.417708468954		83.5213062294
4	0.689746038027		82.1678014001
4	0.856190077		81.9927855432
4	1.00473690748		77.1357074828
4	1.23382117618		81.662819846
4	1.3948960526		81.7658402878
4	1.64545697148		81.6203738898
4	1.85127486914		79.9921131634
4	2.03024695406		77.4200075166
4	2.28259759379		80.7326204043
4	2.44904163276		84.2301154797
4	2.66559785551		80.0859570494
4	2.78013998986		76.1625984667
4	2.96985039987		75.1603714195
4	3.10944862611		73.7888735541
4	3.32063568631		74.2219210095
4	3.57835548859		73.7215578837
5	0.119048788629		86.7241924747
5	0.209937722012		82.2241839202
5	0.41671004546		82.2668984228
5	0.609849028901		82.5383281705
5	0.737093535638		72.4602323651
5	0.948410305755		79.8297664462
5	1.19381042589		81.3382193714
5	1.28015491261		82.0332029591
5	1.48465501272		79.7380047585
5	1.68233844283		78.0414190733
5	1.91183299962		77.5854297373
5	2.1208775464		76.0112046525
5	2.26629983982		77.9737556172
5	2.38218322988		79.5712672389
5	2.57986665999		77.3249987238
5	2.68666115672		73.7239401128
5	2.82526678013		70.9133865337
5	3.01158909357		82.5370771376
5	3.20927252367	-	77.8718337687
5	3.63417828724		84.1914076898
5	3.76823946398		82.6289176536
5	3.87730618404		81.7088753804
5	4.02272847746		79.2000313634
5	4.23858969425		78.6350306064
5	4.47262869771		75.5174761113
5	4.75892883787	//	70.5611184847
6	0.113508623511		87.2403599902
6	0.248440490651		87.1033301955
6	0.521237526391		80.0277939254
6	0.673769202288		74.513716417
6	0.832167481105		76.8181383445
6	1.03163198036		79.448520391
6	1.1768304026		76.9094403349
6	1.42322772521		80.5054878957
6	1.62415887519		80.1993845013
6	1.69162480876		81.8309177613
6	1.88815600655		77.3680005546
6	2.04655428536		70.9267018329
6	2.16975294667		75.7763088142
6	2.42641682438		76.6398168198
6	2.62588132363		74.8041659797
6	3.01454376702	//	64.6203604861
7	0.0995230163629		82.1096993157
7	0.177841674705		83.3107967608
7	0.438061733066		83.8783426842
7	0.662912074758		82.3508345181
7	0.832181433109		84.4913071709
7	1.03176769146		79.6245238518
7	1.23388035815		81.5938374556
7	1.42588739151		79.7601540095
7	1.53199654152		75.0581694978
7	1.75179406654		80.2456409234
7	1.9286426499		79.2417897863
7	2.17370425826		78.5749845928
7	2.32781516661		83.3396491741
7	2.41371304995	-	81.5540403945
7	2.94425880001		83.9391363112
7	3.03773590835		78.0906446749
7	3.25753343337		79.6262255065
7	3.51017426674		81.8871908864
7	3.68197003342		81.743736022
7	3.89924115011		84.6728890579
7	3.98261262512		79.778232868
7	4.10388022513		76.2471829326
7	4.36662669183		80.5383732194
7	4.53842245851		81.0160956893
7	4.70769181687		76.8862188415
7	4.87443476688		79.2053496432
7	5.05886257524		70.9807343471
7	5.18265658358		67.7324613516
7	5.40245410861		68.0644160361
7	5.58688191696	//	68.6320107519
8	0.104931184567		78.6795284477
8	0.245811068296		83.2133586234
8	0.437734388159		79.5569678495
8	0.592906434006		76.0941930949
8	0.837914927448		83.233246101
8	0.972669598841		83.2526171862
8	1.21767809228		83.5107078105
8	1.46677006062		82.0435993903
8	1.57702388267		77.127994871
8	1.77507241486		70.1840674902
8	2.01395569597		80.4308314011
8	2.17116947926		83.6234028847
8	2.41005276037	-	81.1813573958
8	2.7714402882		76.6991733294
8	2.95315492083		83.2189589642
8	3.11445217901		77.1269110851
8	3.25533206274		76.4417866531
8	3.41458758348		76.887168343
8	3.73105688751		71.0830859394
8	3.87806198358		70.7464241744
8	4.05160966643		66.9058021071
8	4.30886858455	//	67.021224121
