# Supplementary material for: Seeking Temporal Predictability in Speech: Comparing Statistical Approaches on 18 World Languages
Source: Front Hum Neurosci. 2016 Dec 2;10:586. doi: 10.3389/fnhum.2016.00586 (PMC5133256; doi:10.3389/fnhum.2016.00586)
Supplement: Supplementary file 1 [file syllable_nuclei_annotations.zip › Igbo_ibo_bt.out]

part	time	marker	intensity
1	0.293759084232		86.0538079133
1	0.461512448893		85.0393462116
1	0.688175444426		84.544218232
1	0.940560717049		84.0900069811
1	1.04540935781	-	80.6047293309
1	1.74168173586		84.8757286764
1	2.15056758988		85.1915776061
1	2.59956495348		82.0982029964
1	2.93349448153		85.6018838965
1	3.1168081133		82.410366435
1	3.38264235101		85.5477844909
1	3.59804159107	-	80.6510299416
1	4.22265730404		83.8020217076
1	4.43977813122		86.0240957877
1	4.67577903033		85.1240651441
1	4.86732795306		83.5235047617
1	5.06556870791		83.8219102845
1	5.2858362133	-	82.5388120463
1	6.025744745		85.1458911164
1	6.3467059665		83.1055690887
1	6.4902579137		82.1410526902
1	6.98273345333		83.9723258109
1	7.27457771635		82.7387390794
1	7.51372529291		84.5178603872
1	7.73713947629		79.3836364065
1	8.21963314818		80.2740588116
1	8.46507408651		85.3637177017
1	8.85211555717		83.3429585778
1	9.08457135766		79.0190365718
1	9.26393203865		81.8237494064
1	9.4118259335		82.4475068359
1	9.71430550159	/	81.2260956158
2	0.353105316341		84.6547106119
2	0.525035909781		84.1914304261
2	0.670102347996		83.696967275
2	0.782931799942		82.3074241346
2	0.976353717562		82.6094194194
2	1.14291147996	-	79.151703693
2	1.97032746089		84.9904106886
2	2.10464823702		84.6697837619
2	2.31418864777		82.8444890198
2	2.47537357912		82.7722111791
2	2.60568053217		83.0046539569
2	2.82282944016		83.3413150525
2	3.05586917127		85.4117163925
2	3.42755126375		81.2616696661
2	3.72256235774		86.0984794337
2	3.81824467558		84.983191118
2	4.11399002164		82.808573023
2	4.34890286002		80.3440217646
2	4.55911401285		85.988747261
2	4.77299635037		81.3588379869
2	4.96272769214		83.1279131617
2	5.108068016	-	82.1792015994
2	5.86272744225		83.907833276
2	6.0584412713		85.09382525
2	6.39042991464	-	79.1449070245
2	6.78185757274		85.9493733788
2	6.94422756425		83.2990227616
2	7.11529594815		85.4702693687
2	7.40814182569		84.4583778117
2	7.62270217161		82.8471567285
2	7.73040579461		77.3016662929
2	7.9797597032		83.2575382105
2	8.20591789937	//	82.7814738401
3	0.549730791039		84.799680196
3	0.693155641898		84.4733772432
3	0.883556394422		83.7960565311
3	1.0796679237		84.6929324023
3	1.25382666986		80.5966540612
3	1.55677507703		83.7502315293
3	1.70751752118		84.1504376774
3	1.86704107859		83.1213749525
3	2.0665448958		84.4253061365
3	2.55278476268	-	84.2805614706
3	3.82904891015	-	83.1252965193
3	4.99938373985	-	81.979274652
3	5.95371159589		84.5263558186
3	6.13811497063		85.658709755
3	6.33422649615		84.7431736406
3	6.49667708818		83.201004225
3	6.69078807949	/	76.1042955825
3	7.71575428744		82.6328539348
3	7.88826420107		84.1265649715
3	8.07394578406		83.0980137101
3	8.41896560797	-	84.6662997836
3	9.23401704989		83.5882130014
3	9.43305560873		83.3020904582
3	9.58579845035		85.0894116698
3	9.87411165453		84.0652886758
3	10.0658326177		80.9002760356
3	10.2768403199		83.6288727455
3	10.5534453729		83.420628976
3	10.8695654335		82.5370075196
3	11.0495782457		81.9982330979
3	11.1798314188		81.6352935629
3	11.3439875714		80.8911116603
3	11.5428408206		82.0805708176
3	11.8918714502		78.4444102631
3	12.11139927		82.1727880377
3	12.2109185483	//	82.6932055382
4	0.204715244804		87.0100992289
4	0.480202343242		84.7105568884
4	0.631827025327		85.3934837795
4	0.857128489553		83.9338146532
4	1.30879919746		86.14335524
4	1.48605058637	//	78.4393059448
5	0.386147679372		85.3426991502
5	0.640596949923	-	78.460823726
5	1.526930732		83.8024046144
5	1.70115283038		86.2951266124
5	1.85676868525		77.6010255988
5	2.06312884062		83.5938117365
5	2.21874469549		79.4697739387
5	2.36590316694	-	81.7383469715
5	2.9840723741		85.64328279
5	3.20671299254		84.6253223816
5	3.44647981241	-	81.6377604399
5	4.45121696202		84.2108476702
5	4.67385758045		82.6831292916
5	4.86224579604		84.1876751414
5	5.0163816088		80.0733843111
5	5.13046849873		86.859718355
5	5.25792149373		85.2337724028
5	5.4572063018		81.5506139526
5	5.5988207403		83.6565942386
5	5.85574979301	-	81.1342777515
5	6.89560438428		85.3818237813
5	7.10397991522		82.0962984744
5	7.47266844725		84.7663782722
5	7.61832901234		81.1486497509
5	7.71601136137	-	79.2290845738
5	8.32647971748		85.5700106338
5	8.40335612637		84.9614726048
5	8.71086176191		84.5034890144
5	8.86866070646		85.2981610249
5	9.02645965102		84.9356406094
5	9.18300399806		77.6088983791
5	9.24976508998		80.8388558839
5	9.46218674611		84.2389733811
5	9.58559361301	//	82.9593527319
6	0.255346569468		85.6093106734
6	0.404059205239		85.7438541864
6	0.662929348987		79.3731771701
6	0.797872296261		78.8208472474
6	0.990647935223		78.6911221585
6	1.1283448202		74.5282094493
6	1.28256533136		85.4658395283
6	1.35692164925		81.2646413236
6	1.54418941281		78.0053423213
6	1.65434692079	-	72.9495363535
6	2.52183729612		83.7613245605
6	2.6182251156		84.7545841913
6	2.80824681686		83.2854105431
6	3.00377639352		86.6154795619
6	3.33149497976		81.3442399441
6	3.51876274332		79.7502264234
6	3.68124506759		78.6321043958
6	3.86851283115	//	85.2049027718
