# Supplementary material for: Seeking Temporal Predictability in Speech: Comparing Statistical Approaches on 18 World Languages
Source: Front Hum Neurosci. 2016 Dec 2;10:586. doi: 10.3389/fnhum.2016.00586 (PMC5133256; doi:10.3389/fnhum.2016.00586)
Supplement: Supplementary file 1 [file syllable_nuclei_annotations.zip › Italian_ita_yj.out]

part	time	marker	intensity
1	1.28674200026		83.8015555259
1	1.51720995203		88.5346165105
1	1.75680534744		84.5459663364
1	1.85720722742		80.3334918743
1	2.08539331829		82.5656106813
1	2.33183429642		77.9610981003
1	2.42995431549		77.580703534
1	2.70605948544		81.4515927891
1	2.8794809145	/	82.8221847021
1	3.59125035141		89.3044804902
1	3.72816200593		80.6582633398
1	3.79205411137		80.6203941794
1	3.88789226954		79.2947542475
1	4.11151463859		80.9354623961
1	4.25755373674		84.8751438951
1	4.52224960215		78.1544025541
1	4.70708033575		80.6955852443
1	4.9329845657	/	82.762317039
1	5.45157060829		79.9467590366
1	5.54512690555		80.3406757084
1	5.6911660037		80.2478176485
1	5.88056045912	/	79.3051106868
1	6.49209918264		85.9279561091
1	6.70659410805		84.1219986663
1	6.88229739802		85.9946731524
1	7.11048348889		82.6234558912
1	7.44135332064	/	72.6754712296
1	7.98472978448		89.4995105933
1	8.13076888263		88.7852539936
1	8.27680798079		85.4755160329
1	8.39774660895		86.6560499758
1	8.61908711709		82.4329577645
1	8.76284435433		84.3470002728
1	8.95680253157		83.3832112755
1	9.03894952428		84.8846677523
1	9.09143232518		88.3024594476
1	9.22149839697		85.7980285726
1	9.45196634875		81.7348127752
1	9.56149567236		83.7895389436
1	9.69612546597		83.6592521607
1	9.91974783502		80.7083923127
1	10.1798799786	//	72.1299339019
1	11.0819348996		88.2192253297
1	11.2097191105		81.6452556743
1	11.4424689231	/	78.266617019
1	11.8988411049		84.164441931
1	12.0813899776		88.3048155976
1	12.2228653539		83.3101875258
1	12.3095760684		81.5905705973
1	12.4784337757		80.3417204426
1	12.795612442		87.2552147624
1	12.9850068974		83.6575343893
1	13.0785631947		85.5167584216
1	13.2017836837		81.8478847822
1	13.41856047	/	75.1488728313
1	13.7227097052		78.4664885705
1	13.978278127		86.3893985245
1	14.2133098006		82.3940301439
1	14.327402846		83.8912665811
1	14.6240447641		86.9797252481
1	14.7746475841		80.2057639475
1	14.9708876222		79.7758228463
1	15.1853825476		86.2815944419
1	15.3496765331		81.9178185845
1	15.4455146912		78.4259221889
1	15.6075268157		78.0909560649
1	15.8334310457		84.6943023479
1	15.9863157266		82.3449582425
1	16.1873292748		78.2260494612
1	16.333368373		81.6297842113
1	16.4679981666		80.3988946981
1	16.6368558738	/	75.6994674965
1	17.3466424491		87.1757080307
1	17.4333531636		84.8525190215
1	17.6295932018		83.7593606771
1	17.8349606836		87.99818911
1	17.9832816426		82.0243764429
1	18.149857489		82.7029014598
1	18.3666342753		85.7253271802
1	18.5879747834		79.9872045851
1	18.7659599343		80.7291615508
1	18.9074353106		77.6682731675
1	19.0717292961	//	70.5127986197
1	20.2014635902		81.253666826
1	20.3885761848		84.0053414411
1	20.6099166929		87.0872591017
1	20.831257201		80.5089571679
1	20.9362228028		80.6693496238
1	21.1781000592		88.5858430359
1	21.4268228982		79.2982931782
1	21.6162173536		80.5354565986
1	21.8991681063		88.0944905942
1	22.1273541972		86.3526188773
1	22.3783588971		89.7607001014
1	22.6521822061		85.612290141
1	22.8005031652		82.6174042402
1	22.9693608724	/	82.1795083888
1	23.8467030278		82.6376824669
1	24.1045533104		89.0230450931
1	24.3236119577		88.4841887479
1	24.4856240822		82.154478128
1	24.7959571658		84.8282633259
1	24.9990427866	/	80.3820969088
1	25.6347465654		87.7017514981
1	25.7602489153		88.8004661013
1	25.9245429008		84.6103166705
1	26.0797094426		82.9003634971
1	26.2097755143		80.2710934381
1	26.3946062479		79.4796378243
1	26.6022555906		82.9350954364
1	26.6866844443		75.7439916215
1	26.7893681851		84.094712196
1	27.0544489092		76.6747162876
1	27.1955394269		80.0482125879
1	27.2868138632		79.4873757299
1	27.5332548414		77.6768343097
1	27.6541934695		81.2599152632
1	27.8709702558		77.9462087754
1	28.1402298431	//	66.0476228347
1	28.871525148		84.166468483
1	28.9605177235		87.5380721207
1	29.1681670662		80.14652524
1	29.4511178188		76.4980917813
1	29.720377406		81.0752393437
1	29.8778258087		76.2725017107
1	30.1813133096		71.9832668534
1	30.5913231687		82.5779806582
1	30.7122617968		88.0817354579
1	30.9541390532	//	78.9735784902
1	32.1126343522		88.6143431078
1	32.3316929995		83.1375924273
1	32.4731683758		82.1841175148
1	32.7857833203		82.6820581382
1	32.8816214785		82.1876578711
1	32.9614866103		83.2778615231
1	33.0801433775		80.4545314934
1	33.3106113293		84.462563983
1	33.5000057847		88.053615183
1	33.6779909356		84.1184495721
1	33.7692653719		86.4807565275
1	33.9769147146		86.4219189461
1	34.0544979855		87.7252054486
1	34.4150320091	/	72.213442804
1	35.0356284609	/	82.7136755042
1	35.4897187817		84.1393869639
1	35.731596038		86.8974021144
1	35.8411253617		78.7894344395
1	35.8981718844		81.9263187676
1	36.0236742343		79.540356776
1	36.1948138025		81.0416454472
1	36.4709189724	/	78.7774202403
1	37.0700116015		80.8448755481
1	37.2434330305		82.8993720262
1	37.4122907377		83.04665427
1	37.5537661141		80.1566500383
1	37.6998052122		83.8993877701
1	37.8321531449		81.3675058193
1	37.9736285213		79.0991787928
1	38.2360425258		78.2193121924
1	38.404900233		75.2942183437
1	38.6262407412		78.8332351226
1	38.879527302	/	63.2731323828
1	39.682535662		80.5738481949
1	39.8536752301		79.8037131141
1	40.0042780501		82.8622550829
1	40.1936725055		80.1403502155
1	40.3876306827		83.4977878754
1	40.6203804954		76.5903152047
1	40.9672233535		82.547282681
1	41.254737828	/	76.6638124105
1	41.7055200983		83.3826153521
1	41.9268606064		86.1732501469
1	42.1482011146		80.7759524741
1	42.33759557		79.416066928
1	42.6159826008		76.7582974092
1	42.8418868308	/	76.9687639488
1	43.2687572297		82.1490152452
1	43.3942595797		81.8530080743
1	43.4672791288		77.092780581
1	43.6041907833		82.96389195
1	43.7935852387		75.4884634359
1	44.060562965		74.1441674195
1	44.2408299768		80.0864264345
1	44.437070015		77.6101910775
1	44.5808272522	//	67.3090346098
