# Supplementary material for: Seeking Temporal Predictability in Speech: Comparing Statistical Approaches on 18 World Languages
Source: Front Hum Neurosci. 2016 Dec 2;10:586. doi: 10.3389/fnhum.2016.00586 (PMC5133256; doi:10.3389/fnhum.2016.00586)
Supplement: Supplementary file 1 [file syllable_nuclei_annotations.zip › Japanese_jpn_bt.out]

part	time	marker	intensity
1	0.12744983801		82.4162683853
1	0.194616489232		78.971265253
1	0.328949791677		80.17160409
1	0.515757040388	/	74.6494598233
1	0.912460074169		81.211363462
1	1.03000171381		81.0818617242
1	1.14334543775		80.3062313816
1	1.28187665589		78.6284861049
1	1.47707973601		80.2737491285
1	1.71636093098		76.4553377502
1	1.92205880035	-	71.8975336614
1	2.17393374244		57.2546734048
1	2.28098059282		80.3838928296
1	2.35024620189		79.5984949639
1	2.54754823986		81.8805988302
1	2.69027737371		78.7776741611
1	2.90227211663		69.4880848685
1	2.96104293645		71.9811199333
1	3.22970954133	//	70.4894466811
2	0.109029476325		73.3906817222
2	0.219084177048		80.5061614803
2	0.33647585782		77.8620954428
2	0.464873008664		79.8037531847
2	0.567590729339		79.1714041902
2	0.714330330304		80.8183158295
2	1.13253819305		78.6588483983
2	1.30495722419		74.7844088903
2	1.41134343488		78.9052057972
2	1.5507460558		75.9257733005
2	1.66446924655		78.5913923745
2	1.84055676771		74.3928257333
2	1.95061146843		72.9590472852
2	2.13036747961		72.1912833004
2	2.36881933118		78.4472600961
2	2.51555893214		73.9488724993
2	2.65496155306		72.0203571661
2	2.80170115402		71.8970856081
2	2.9814571652		52.6954527176
2	3.12819676617		70.8975004283
2	3.32262673745	/	70.724784145
2	4.13336303278		81.3875703176
2	4.27643414372	-	75.3939871151
2	4.54423391548		46.9263364215
2	4.64695163615		79.174803417
2	4.76801180695		79.4138237988
2	4.8817349977		78.4934107594
2	5.00279516849		79.9935246394
2	5.05782251885		79.9775626265
2	5.20823060984		75.3186630129
2	5.34763323076		75.4703798102
2	5.49804132175		75.1416851583
2	5.75483562343	//	68.9197666148
3	0.199442482329		79.6630371879
3	0.32251056008		80.3535738054
3	0.452611099416		80.3364002242
3	0.568646715581	/	79.1501756887
3	1.36331487477		80.6270239143
3	1.45825310618	/	75.3768636252
3	1.94349295559		79.4516148405
3	2.04897987938		81.6644735733
3	2.18962911109		80.7282334231
3	2.25292126537		77.798650121
3	2.38653803549		71.6546691102
3	2.5834469599		77.9500294993
3	2.68541765289		75.495630175
3	2.85068050015		77.190658595
3	2.99484596266	/	73.2678458021
3	3.72973819837	/	78.6280980225
3	4.41540320298		77.1779551173
3	4.5033089728		82.708049864
3	4.73538020513		78.8416581239
3	4.98151636063		79.3540031653
3	5.12568182314		77.4053712061
3	5.23468497772		73.6030271494
3	5.49840228719	//	71.0659331046
4	0.12484307385		77.3233061353
4	0.182373562243		80.3890554641
4	0.304625850078		81.6197936695
4	0.459239037634		81.3749520516
4	0.577895669945		79.7599682522
4	0.671382713583		75.7682826563
4	0.836782867713		83.6707278756
4	0.94465253345	/	81.9543177841
4	1.71412281571		81.55394325
4	1.82918379249		81.8986722015
4	1.95503173585		80.4629649802
4	2.04851877949		81.3842114473
4	2.30381032173		82.5988319533
4	2.40448867642		80.4229888505
4	2.64539759657		78.8876825802
4	2.78562816203		75.7398429106
4	2.93664569406	-	74.4626926118
4	3.43284615645		80.2940375933
4	3.70971163184	-	81.190266388
4	4.21310340528		82.3085508011
4	4.29939913787		77.6852204047
4	4.44322535885		77.1117950416
4	4.52232978039		64.2902356432
4	4.6409864127		76.5930661854
4	4.75964304501		75.9583854078
4	4.8603213997		72.7757720515
4	5.30258702922		80.5574421287
4	5.42124366153		74.6781434973
4	5.67293954825	//	68.1870007528
5	0.155200311156		81.96899015
5	0.405110991029		79.7740127473
5	0.647371343967		81.4627128445
5	0.845004789785		79.6234794769
5	1.0311627452		74.7740416035
5	1.15356797616		79.8346280438
5	1.35247647647		72.7856458968
5	1.48125697987		72.3792392193
5	1.58071123002		73.8675177617
5	1.65593944488		76.2061116325
5	1.91350045169	//	67.5328780681
6	0.146401816935		80.1491211901
6	0.369309331474		80.4209321646
6	0.63176495343	-	72.0754147601
6	1.00926961515		78.5842157188
6	1.11353280743		82.9353345847
6	1.22858184719		77.9322479027
6	1.40475068933		78.5371914658
6	1.53058557657		77.9362230883
6	1.70315913621		77.0806870656
6	1.77866006855	-	74.3618108584
6	2.39345337478		76.0217495617
6	2.51569297953		80.4503006851
6	2.70264766914		79.3046984382
6	2.9615080086		83.1024533705
6	3.09093817834		80.9763516141
6	3.22036834807		80.9094089537
6	3.50080038249	/	72.2797211666
6	4.14076066616		75.8430370369
6	4.23783329346		81.7754509869
6	4.34569176824		81.5959146645
6	4.460740808		79.0998670216
6	4.56140871779		75.8804832103
6	4.79150679731		79.1495028133
6	4.87779357714		76.4876084927
6	4.94969922699		78.7129397994
6	5.19777371897		77.9437945686
6	5.28765578129		73.8792963231
6	5.38472840859		74.7373483029
6	5.65437459553	//	68.2496821281
7	0.129160636731		75.9142540536
7	0.222560639568		82.1313280127
7	0.345982071888		78.5841180439
7	0.496089219304		83.966505568
7	0.599496365302	-	81.9833454367
7	1.13321066723		81.1312744628
7	1.37671781748		81.2736367454
7	1.64023925405		81.4056333301
7	1.84371783166		79.4876211779
7	1.96046783521		81.2038512158
7	2.02718212295		78.5173053338
7	2.14059641211		76.8377883222
7	2.24400355811		52.1818234223
7	2.41412499184		73.9068773116
7	2.52420356662		75.4143146688
7	2.8110750039	/	72.548958886
7	3.66835360137		79.3259329453
7	3.74507503227		81.896794472
7	3.86849646459		78.5259841299
7	3.98191075375		78.9593273072
7	4.21541076084		80.5873763075
7	4.56566077148		81.0434464801
7	4.75579649154		77.5396469638
7	4.86253935192		78.3394335596
7	4.95593935476		77.9000355651
7	5.21946079133	//	72.7831891571
8	0.133557169342		78.7552357851
8	0.269993999279		83.5671004205
8	0.387481269503		83.2006283556
8	0.501178627784		58.3238075742
8	0.621192505969		82.8062013574
8	0.737416472212		80.9093565486
8	0.852377134474		80.110066326
8	0.940808413136		78.975810265
8	1.0620855953		78.9873848932
8	1.21873528893		80.3147024786
8	1.33495925518		77.3679008236
8	1.43476026967		78.6711793232
8	1.5320346762		75.8190426665
8	1.61920265088		76.3276725682
8	1.89207631075	//	70.3608505399
