# Supplementary material for: Seeking Temporal Predictability in Speech: Comparing Statistical Approaches on 18 World Languages
Source: Front Hum Neurosci. 2016 Dec 2;10:586. doi: 10.3389/fnhum.2016.00586 (PMC5133256; doi:10.3389/fnhum.2016.00586)
Supplement: Supplementary file 1 [file syllable_nuclei_annotations.zip › Japanese_jpn_yj.out]

part	time	marker	intensity
1	0.110658175204		82.2318534975
1	0.18831961568		79.2636069087
1	0.324751875975		80.3394461324
1	0.507361208985	/	74.5369774664
1	0.91455903202		81.1684317564
1	1.02160588241		81.1226883935
1	1.13914752204		80.3216572105
1	1.27557978234		78.7216451305
1	1.42250683189		80.0540149686
1	1.68487656322		76.9926011001
1	1.89687130614	-	71.8433460412
1	2.28727746637		80.4930555124
1	2.34814724404		79.7047492539
1	2.48667846219		77.5326737362
1	2.53915240846		82.1587565264
1	2.6776836266		79.1540920185
1	2.9631418943		72.0080799641
1	3.22341266778	//	70.9210410155
2	0.117400085485		74.4519119694
2	0.214342573054		80.2802957393
2	0.325646910633		77.3434663575
2	0.472855873238		79.5168722879
2	0.573388823309		79.1522471243
2	0.709826398406		81.0209266381
2	1.01501571112		79.5774803229
2	1.30225271133		74.7648641267
2	1.4063761239		78.9850413338
2	1.549994624		75.9902540192
2	1.66129896158		78.9026291963
2	1.84800301172		74.4385260862
2	1.95212642429		72.8682677015
2	2.1136972369		72.0320865395
2	2.35784868708		78.403255953
2	2.46197209965		76.4376216654
2	2.65226661229		72.1866470644
2	2.78870418739		72.9408476299
2	2.86769436244		67.6576732289
2	3.03285563756		64.7227268443
2	3.13697905013		70.3842359286
2	3.30932125026	/	71.2901479466
2	4.12435623834		81.4449015985
2	4.27156520094	-	75.3676239361
2	4.64497330121		79.1825512592
2	4.75627763878		77.9662384417
2	4.79218226381		77.9191436906
2	4.87835336387		78.3907011229
2	4.99683862646		80.0002655179
2	5.0542860265		79.9651942537
2	5.18713313909		74.5447186286
2	5.29843747667		71.3567101842
2	5.39537996424		73.9045223396
2	5.50668430182		75.117806014
2	5.76878806451	//	68.9044084845
3	0.185377559158		79.5060684237
3	0.311961867701		79.0562698609
3	0.459643561002		80.1132794238
3	0.607325254302	/	78.456486224
3	1.32112010526		78.5988156913
3	1.46176933697	/	75.1776882741
3	1.95052541718		79.6669370371
3	2.038431187		81.7004335555
3	2.19666157268		80.2790250369
3	2.25292126537		77.798650121
3	2.37598934312		72.5549810477
3	2.57641449831		77.8744656871
3	2.6783851913		75.758703737
3	2.85771296174		77.2874114673
3	3.03352450138	/	72.8738962992
3	3.70512458282	/	78.1384716524
3	4.4083707414		76.765332287
3	4.5033089728		82.708049864
3	4.74241266672		79.4427668396
3	4.98854882222		79.5412976858
3	5.12919805393		77.111249213
3	5.23116874693		73.9032510678
3	5.49488605639	//	71.3261543131
4	0.12484307385		77.3233061353
4	0.182373562243		80.3890554641
4	0.315412816652		81.8358770258
4	0.444856415536		80.8612165984
4	0.577895669945		79.7599682522
4	0.671382713583		75.7682826563
4	0.836782867713		83.6707278756
4	0.966226466597	/	81.0898636981
4	1.70693150466		81.6848748595
4	1.83637510354		81.9593665616
4	1.95143608033		80.4767776267
4	2.05211443501		81.3522911659
4	2.28583204411		81.6873754178
4	2.415275643		80.204392667
4	2.65258890762		79.0156766483
4	2.77843685098		75.6590591669
4	2.93305003853	-	74.5427547053
4	3.36452870148		79.3243467537
4	3.64139417687	-	81.4811370161
4	4.21310340528		82.3085508011
4	4.29220782682		78.0670233857
4	4.4504166699		76.8535543323
4	4.59064723536		75.6800737787
4	4.66256034585		76.2576148809
4	4.75964304501		75.9583854078
4	4.85313008865		72.9847237711
4	4.96819106543		60.7493837306
4	5.30258702922		80.5574421287
4	5.41405235048		75.2826323104
4	5.6801308593	//	67.2106894952
5	0.141174711775		82.0083001493
5	0.346458484528		80.5984440474
5	0.453563061616		77.3968523211
5	0.629520581119		80.5593421096
5	0.901107187308		75.8575809736
5	1.03243779969		74.7834173444
5	1.15611808514		79.8332368637
5	1.35120142198		72.7945828443
5	1.44810556315		71.6761100709
5	1.55903530371		73.9340385411
5	1.64956417244		76.3114652453
5	1.90840023374	//	66.9754626384
6	0.146401816935		80.1491211901
6	0.3081895291		80.2173421346
6	0.613788540967	-	72.4058343876
6	1.02365074512		78.7691572349
6	1.10634224245		83.0974759563
6	1.22139128221		78.1121492379
6	1.36160729942		78.1622751068
6	1.53058557657		77.9362230883
6	1.70315913621		77.0806870656
6	1.77506478606	-	74.6572896384
6	2.3862628098		75.9600025332
6	2.51569297953		80.4503006851
6	2.70264766914		79.3046984382
6	2.93274574866		83.0441820747
6	3.07655704837		81.2289494616
6	3.22396363056		80.9081769871
6	3.51158622997	/	70.9321319573
6	4.14076066616		75.8430370369
6	4.23783329346		81.7754509869
6	4.33490592076		81.8824107933
6	4.46793137298		78.976480996
6	4.55421815281		76.1247601938
6	4.79510207981		79.1705389903
6	4.88498414212		76.2687460291
6	4.94610394449		78.830012834
6	5.19777371897		77.9437945686
6	5.2804652163		73.8236142818
6	5.3775378436		74.675125383
6	5.66516044301	//	68.3026653282
7	0.135832065505		76.2661574143
7	0.222560639568		82.1313280127
7	0.349317786275		78.2645208781
7	0.48941779053		84.0504327523
7	0.616174937237	-	81.5000374776
7	1.12987495284		81.1393479624
7	1.38005353187		81.1688943127
7	1.64023925405		81.4056333301
7	1.85038926044		79.191968356
7	1.96713926398		81.0742216944
7	2.02718212295		78.5173053338
7	2.14059641211		76.8377883222
7	2.35074641849		74.0410402788
7	2.4007821343		74.1046861609
7	2.51753213784		75.6997735372
7	2.81441071829	/	72.3787646911
7	3.65834645821		79.3654518476
7	3.74841074666		81.8196913994
7	3.95856075304		79.2197767017
7	4.05529647026		78.544004397
7	4.21541076084		80.5873763075
7	4.48893934057		80.8903455215
7	4.75246077715		77.5226207445
7	4.8692107807		78.3559731369
7	4.95927506915		77.812417298
7	5.22946793449	//	72.5888917673
8	0.129767257399		78.7582421267
8	0.264940783355		83.4552401112
8	0.376111533675		83.3515688353
8	0.621192505969		82.8062013574
8	0.729836648326		80.8901648553
8	0.843534006607		80.0863959295
8	0.938281805175		78.9549212953
8	1.06587550725		78.9019425285
8	1.22631511282		80.1844094655
8	1.33116934323		77.4312102294
8	1.42970705374		78.6521377255
8	1.51055850852		75.9760396755
8	1.61414943496		76.4818985133
8	1.89207631075	//	70.3608505399
