# Supplementary material for: Seeking Temporal Predictability in Speech: Comparing Statistical Approaches on 18 World Languages
Source: Front Hum Neurosci. 2016 Dec 2;10:586. doi: 10.3389/fnhum.2016.00586 (PMC5133256; doi:10.3389/fnhum.2016.00586)
Supplement: Supplementary file 1 [file syllable_nuclei_annotations.zip › Kunama_kun_yj.out]

part	time	marker	intensity
1	0.163358156627		79.7662661338
1	0.271253783126		79.3886602352
1	0.487045036124		73.6869278246
1	0.621914569249		72.5968986801
1	0.818438746086		71.8950241659
1	1.09203122757		69.643752743
1	1.26928832824	-	68.0395641927
1	1.95904965479		74.7898914712
1	2.15557383163		63.5804321748
1	2.35980483893		68.1331866564
1	2.66037122704	-	62.3919266111
1	3.25765058802		65.0677304869
1	3.40793378207		79.7053857359
1	3.66225918739		69.1103454439
1	3.76244798342		71.1974978723
1	4.10540193908	-	67.863399604
1	5.18435820407		75.3581780086
1	5.29225383057		74.8218491615
1	5.58125997298		72.7783935704
1	5.89338660678	-	58.3022676923
1	6.55617402671		76.0614135268
1	6.72187088169	-	77.0427945258
1	7.46558002149		72.0718240793
1	7.63898370693		71.1400413951
1	7.85862837516	-	67.575299113
1	8.95962462907		79.7432888688
1	9.22551028009		79.1857607338
1	9.36808664368		74.8973949098
1	9.92683185233		76.0562758975
1	10.2736392232	-	68.3815575424
1	11.1290974048		75.4870892222
1	11.2947942597		75.3001916904
1	11.5105855127		73.1126667785
1	11.6531618763		73.7396663636
1	11.830418977		68.3311584415
1	12.0115294929		75.3407213551
1	12.2080536697	-	70.9778543432
1	13.2916722951		75.1943789724
1	13.5267306243		76.7685573223
1	13.7194013859		74.1581861491
1	13.9852870369		73.4904085364
1	14.1625441376		69.0841266134
1	14.3898956363	-	69.8741162552
1	15.1374581913		71.97401477
1	15.2915948006		69.8926090692
1	15.3725165205		67.4166964336
1	15.5883077735		75.9643320098
1	15.7886853656		67.433033259
1	16.0160368643	-	69.8276688238
1	16.5362479206		70.7510406517
1	16.7404789279		70.6368843104
1	16.9177360286	//	67.6720331645
2	0.222653112549		78.3670612767
2	0.387282622504		80.4478711524
2	0.651556309535	-	71.1189947211
2	1.72598047976		73.5802844133
2	2.0422424331		71.3005499448
2	2.26352081572	-	68.8069369486
2	2.93936827764		77.9998073202
2	3.03901245472		80.2521239161
2	3.32061556385		73.012239939
2	3.53073480682		73.5541280252
2	3.76034964965	-	70.3946308302
2	4.47269388268		71.8314457696
2	4.58100277081		70.7381134613
2	4.74996463629		77.1935655361
2	4.97957947912		68.0600405993
2	5.1485413446		73.2774321847
2	5.3045061435	-	67.3818106132
2	6.27928613665		73.0669279123
2	6.52623040159		78.5852815659
2	6.72985111127	-	71.9595219698
2	7.21507493008		76.0829057655
2	7.50967510579		67.13392322
2	7.71329581547		64.4211782627
2	7.87792532542		71.5914215961
2	8.064216613	-	64.6182901361
2	8.65774931994		74.9210167733
2	8.88736416277		66.8634857997
2	9.02166718405		73.6560088908
2	9.14730549428		72.7360557563
2	9.38125269263		65.124853935
2	9.68884993492	//	61.4080111594
3	0.360152509872		78.3464454283
3	0.586955016153		71.9006693456
3	0.85099375481	-	77.1672031332
3	1.61264396247		69.3429287546
3	1.7345079957		75.9964305767
3	1.94438494181		77.1220896158
3	2.18472789623		69.341835805
3	2.27274080911		68.7485977776
3	2.44199641082		77.2122155148
3	2.61463712455		68.4885331125
3	2.75004160592		73.4784154484
3	3.02762079271	-	69.1228909804
3	3.71141342359		79.5802988774
3	3.90774992156		70.6791191987
3	4.03976929089		70.1610088183
3	4.37151027023		63.5037692611
3	4.78110882635		71.7598793431
3	5.05868801314	-	74.8905174535
3	6.10468763167		82.3682608796
3	6.2570176732	-	81.952248436
3	6.84602716713		72.7893602687
3	7.0220529929		79.135254094
3	7.3402535241	//	73.0589121448
3	8.32623742982		74.2125360532
3	8.53497536909		76.9981425025
3	8.68186503005		71.5950044674
3	8.96275929401		69.3736257802
3	9.04006964188		70.4795773751
3	9.24623056956		76.8725624308
3	9.46527655521		66.7478403161
3	9.64824437852		70.3365227457
3	9.87502139896	-	68.9899908646
3	10.9161340837		77.8188999447
3	11.1867203013		69.4100590015
3	11.367111113		73.9670985129
3	11.5578099711	-	68.2658214645
3	12.0577502207		75.0477484346
3	12.2123709165		76.7542784261
3	12.5834605863	-	67.13705952
3	12.9751663488		67.9622841005
3	13.1065939402		69.8593848798
3	13.369449123	//	62.4390341511
4	0.50764648995		79.303479183
4	0.836256982681	-	69.2491204484
4	1.88915182674		74.3185711235
4	2.04004439993		81.7184204697
4	2.30829786339		70.7082783743
4	2.4491309317	-	69.4258772887
4	3.67403429801		75.0894359945
4	3.96575993952		68.8307093788
4	4.09988667124		65.4203359322
4	4.24407290785		65.1374368164
4	4.3681401347		70.2111258222
4	4.49220736154		72.938040886
4	4.61627458839	-	70.0229052618
4	5.26008290068		73.9036965339
4	5.42103497876		69.4596923243
4	5.5484553739		67.5791706107
4	5.65575675928		73.6439205414
4	5.97430774713		77.2235198434
4	6.14196616179		74.5331333127
4	6.24256121058	-	70.9856154097
4	7.33569407416		73.1761209717
4	7.52682466687		68.5936452413
4	7.87890733766	-	73.2751136847
4	8.39194208651		67.1196792694
4	8.61660436215		74.5592800827
4	8.80102861828		61.7747672788
4	8.90162366708		64.6376707001
4	9.09946059637		69.7765193511
4	9.23694049639		69.5846707564
4	9.40795207935	//	62.497112518
5	0.2058880558		76.9128104369
5	0.34127219465		77.0584894448
5	0.66556443422	-	68.5096901592
5	1.63844115293		73.1510534262
5	1.83994312703		69.3797074914
5	2.06033591121		73.0264875519
5	2.35629193567	-	68.8507137979
5	3.32916865438		77.0402411049
5	3.46770126158		80.1265646534
5	3.72272719755		73.6177880641
5	3.93052610835	-	72.6874155376
5	4.89862432539		76.8479907288
5	5.0245630592		76.8996142889
5	5.2606981851	-	71.3378522153
5	6.41933453619		81.4882639967
5	6.70269668727		79.7663488981
5	6.86641704123	-	74.9267244945
5	7.25053017936		70.4049428689
5	7.49925917865		78.4189388114
5	7.70705808944		74.450341906
5	7.8361452916	-	74.6123178931
5	8.377681847		70.9928605654
5	8.51306598585		68.5561852299
5	8.67678633981		72.0312905712
5	8.79327966858		70.0780195418
5	9.07034488297	-	62.2137827569
5	9.52057585636		71.0560374731
5	9.72207783046		71.2841380677
5	9.83227422255		71.5301802384
5	10.0684093484	//	68.537482734
