# Supplementary material for: Seeking Temporal Predictability in Speech: Comparing Statistical Approaches on 18 World Languages
Source: Front Hum Neurosci. 2016 Dec 2;10:586. doi: 10.3389/fnhum.2016.00586 (PMC5133256; doi:10.3389/fnhum.2016.00586)
Supplement: Supplementary file 1 [file syllable_nuclei_annotations.zip › Mapudungun_arn_bt.out]

part	time	marker	intensity
1	0.725134165478		82.4607416006
1	0.916538950474		79.3235161109
1	1.13528727618		81.4496512902
1	1.39201274177		82.2709585276
1	1.62291375224		76.1478711398
1	1.8701468525		79.5264937749
1	2.18004031176	//	87.6825305417
1	3.42444399657		82.6037797377
1	3.60046803856		75.5659134031
1	3.77297159972		79.4439542411
1	3.87506554407		75.5930771496
1	4.09730157142		83.0820025072
1	4.30148946013		76.8405998439
1	4.66761946748	/	86.4280139365
1	5.17808918926		75.2250459213
1	5.41748188637		73.6134071284
1	5.59284192694		78.7035825981
1	5.66677202382		80.1227111563
1	5.83575510242		77.2282671744
1	6.02234058504		77.3758401831
1	6.23356943329	/	79.951064787
1	6.84617837925		75.5552907801
1	7.14189876079		75.9390545997
1	7.31088183596		74.6221196097
1	7.48556857532		73.9278801658
1	7.7320022266		77.9494282833
1	7.86578049444		77.5586855564
1	8.17206231818	/	74.7220224761
1	9.42250624225		77.3670357812
1	9.62669403658		83.1536881753
1	9.82032046901		75.4258900277
1	9.98578305672		72.4576103624
1	10.1794094891		71.267765223
1	10.3202287127		74.818371916
1	10.4610479363		75.8863234073
1	10.8166164759		74.8250267482
1	11.1052958842		72.0103106622
1	11.3165247196		74.3916410895
1	11.569999322		74.4260157629
1	11.6896956621		76.6044279947
1	11.802351041	/	74.2188462621
1	13.6859903403		78.4124884489
1	13.8338505243		79.4988626964
1	14.140132334		75.3490138852
1	14.3936069352		72.9696658601
1	14.5379466387		76.6114473345
1	14.7456549924	//	73.8951136961
1	15.9683804905		75.8378943793
1	16.3481465896		76.7354383533
1	16.5981006924		77.7145616506
1	16.8515752756		75.095553787
1	16.9571896852		76.5208618987
1	17.1613775439		80.8963380226
1	17.3303605993		76.4235744163
1	17.4394954893		74.2821430528
1	17.523987017		76.5459723144
1	17.8161868837		78.3445190285
1	18.2175216403		75.573768622
1	18.4041070974		64.1178109778
1	18.6258973576		72.12864949
1	18.7385527279		73.0880286793
1	19.0740263987	/	74.875131602
1	20.5044150763		80.2794394746
1	21.0430485573		82.297849291
1	21.2959859472		71.149150989
1	21.4614485197		72.3519417804
1	21.662115895		74.7002955468
1	21.9543157572		72.0267237039
1	22.095134968		69.1166893994
1	22.2077903365	//	72.6994154505
1	24.5404044536		74.4710261635
1	24.8185223933	/	78.4827972102
1	25.3879941476		68.4566379411
1	25.6942759294		78.1791323082
1	25.8738204221		74.1945411778
1	26.0040781914		73.7526595409
1	26.2012250854		71.3489134956
1	26.3455647756		70.8005247098
1	26.5251092684	/	80.8194400416
1	26.9343764746		76.4723231671
1	27.0712749354		75.0065509924
1	27.2394119125		65.9815340741
1	27.373190162		74.7954581192
1	27.5034479312	//	79.4876020484
1	29.3466241589		81.7902425218
1	29.5578529739	/	78.5685408754
1	30.2513875832		72.9652017033
1	30.3675634314		78.0257271249
1	30.5295055229		64.4574650216
1	30.7411800865		79.1731638119
1	31.1178714733		73.2820028932
1	31.4699194983		79.8468506874
1	31.6811483133	/	70.9137552861
1	32.3647037348		86.2840742785
1	32.653383105		79.755786856
1	32.8681323926		76.4327547415
1	33.0124720777		74.8311664407
1	33.1779346436		76.6372551749
1	33.3452254701		72.150578534
1	33.554626017		71.3721655346
1	33.7311864962		73.2714551984
1	33.8403669388		67.7522307064
1	33.9564972139	//	73.7526766957
1	36.0430323697		74.033445864
1	36.3317117253		85.3116118202
1	36.5535019619		80.3124859772
1	36.6450344405		79.5327318713
1	36.9970824351		73.2658621815
1	37.33152803		75.1442022982
1	37.4723472279	/	72.4127766856
1	38.1695389585		74.1081128635
1	38.3244400761		74.7540920167
1	38.5004640734		74.8359738792
1	38.6659266309		81.368047522
1	38.792663909		79.6208416415
1	39.1939986228		76.4379218885
1	39.3946659798	//	79.0769134192
1	41.6197459496		80.9099471283
1	41.9119457851		77.3007847913
1	42.1407769816		78.5398829526
1	42.2991985792		73.6792327221
1	42.5209888158	/	79.7699351619
1	43.2702328777		79.0001409698
1	43.4955435942		82.3613331241
1	43.7314157506		84.0313219626
1	44.0200951062		78.0504834687
1	44.2140759524		74.0546776035
1	44.3372927505		75.2944740927
1	44.5658604308		74.3255281378
1	44.686848392	//	74.2218469738
1	46.5493189849		77.1832092913
1	46.6584538632		80.7767547824
1	46.8556007402		75.9801099533
1	47.0492271372		79.0176902208
1	47.2428535342		77.7094062093
1	47.6406677682	/	82.8220678039
1	48.6721683924		77.7659685155
1	49.020695907		76.8846585841
1	49.1087079057		76.4572968836
1	49.1861584645		78.61103534
1	49.4079487011	//	78.3458288031
1	51.1407439069		74.7914181507
1	51.4787099817	/	77.5724728913
1	52.1335192517		76.5033328511
1	52.2708179696		78.1154762213
1	52.4679648466		61.2741074523
1	52.6017430845		81.5528887961
1	52.6791936434	//	84.5370904322
1	54.0043224475		82.0887601191
1	54.3317270825	/	76.9509363308
1	55.0857804994		82.2861320913
1	55.3920622547		80.2164156599
1	55.6490572907		74.6621941929
1	55.828601768		78.4845714999
1	56.0574329645		74.5808933988
1	56.1700883228		77.457578225
1	56.35315328	//	72.6329624312
