# Supplementary material for: Seeking Temporal Predictability in Speech: Comparing Statistical Approaches on 18 World Languages
Source: Front Hum Neurosci. 2016 Dec 2;10:586. doi: 10.3389/fnhum.2016.00586 (PMC5133256; doi:10.3389/fnhum.2016.00586)
Supplement: Supplementary file 1 [file syllable_nuclei_annotations.zip › Mapudungun_arn_yj.out]

part	time	marker	intensity
1	0.727849022214		82.5017889633
1	0.91407287068		79.3721974427
1	1.10425892869		79.7244515935
1	1.18746532907		76.1479402144
1	1.41727348249		81.2435705353
1	1.62727058821		76.0916777828
1	1.82141885576		76.913072016
1	2.1661310859	//	86.0629666684
1	3.41331530944		79.9060337206
1	3.60350136745		75.416008691
1	3.77387637775		79.4807940554
1	3.85312056858		75.6084167172
1	4.08292872201		82.8047136346
1	4.3285857136		76.4150609607
1	4.65744910557	/	86.6385854434
1	5.17649855555		75.249426406
1	5.41026891852		73.0715244396
1	5.59649276699		78.6180351685
1	5.82630092041		77.3565552482
1	6.02044918796		77.3813257855
1	6.22648408414	/	79.7650375316
1	6.84635669675		75.5532318576
1	7.12767357422		75.7895534747
1	7.29408637497		73.7298654681
1	7.46842359481		73.2109279708
1	7.71408058641		76.8308229019
1	7.86464454899		77.6093402532
1	8.11030154059	/	77.888409519
1	9.41489748723		76.9850144191
1	9.61697017386		83.3577505287
1	9.81111844141		76.1431968646
1	9.94583356583		73.545370171
1	10.1796039288		71.2676313391
1	10.3063946341		74.4382247772
1	10.4450719681		75.6447446364
1	10.809595246		74.8564183589
1	11.1186475902		71.1510567264
1	11.336569115		72.6246363445
1	11.5584528494		74.4042797737
1	11.6852435547		76.6193087379
1	11.7961854219	-	74.4170706839
1	13.5809536182		75.8892772394
1	13.6800088568		78.4809410978
1	13.8305728194		79.4038104644
1	13.9534013152		74.8946719522
1	14.127738535		75.6518237306
1	14.2188693545		72.468507011
1	14.3971687838		73.1519335866
1	14.5358461178		76.5707126922
1	14.7379188044	//	73.6454460099
1	15.9582533836		76.3176185337
1	16.3346632901		77.2206019589
1	16.5723958626		76.7568131272
1	16.794279597		71.9758757409
1	16.9725790264		76.1680612196
1	17.1706895034		80.5934395144
1	17.2816313706		75.9706794145
1	17.4321953332		73.5870085935
1	17.5391749908		75.309915179
1	17.8204918683		78.2839594249
1	18.2048261939		75.278423958
1	18.41086109		64.7744410203
1	18.6327448244		71.5432510197
1	18.783308787		71.5942833653
1	19.0765122931	/	74.7881311961
1	20.5160418951		80.2523321625
1	21.0469779737		82.4290444814
1	21.2886727558		70.7118231732
1	21.4828210233		71.8667360736
1	21.6571582432		75.0849161873
1	21.9543239588		72.0273384308
1	22.0850768737		69.2311067509
1	22.20394316	//	72.7478931882
1	24.5410617456		74.4802155199
1	24.8263408326		78.633706082
1	24.9967158429	/	71.0489555048
1	25.3810501684		68.4296861037
1	25.6782158841		78.6302895453
1	25.8406664753		71.7698541933
1	25.9951926474		74.1764064379
1	26.1933031245		72.2539569063
1	26.335942668		67.1724880061
1	26.526128726	/	80.7538181099
1	26.9302740993		76.62036311
1	27.0649892237		74.259130291
1	27.2432886531		66.1267963438
1	27.3700793584		74.9670407797
1	27.5087566924	//	78.5428385387
1	29.3423012625		81.4570514899
1	29.5483361586	/	78.8220612916
1	30.2496472475		72.8151059238
1	30.3685135338		78.0834187608
1	30.6141705254		76.4453771077
1	30.7766211166		77.9004311178
1	31.1094467181		73.7089952484
1	31.4501967387	/	80.1917123381
1	32.3575427238		85.9590039577
1	32.6547084394		79.8854827452
1	32.8765921738		75.1797000406
1	32.943949736		70.976412047
1	33.0152695077		74.8492167102
1	33.2213044039		73.3740091874
1	33.3718683665		71.0856009108
1	33.558092215		71.7059463399
1	33.7403538539		72.6335333456
1	33.9305399119	//	72.5053509997
1	36.0704962235		73.0539356002
1	36.3201154246		83.5588049309
1	36.5301125304		78.3029708352
1	36.6687898643		78.64217512
1	37.0055776754		72.8079867029
1	37.3304788578	/	75.383097682
1	38.1744294902		74.3117152797
1	38.3329178719		73.6996347944
1	38.4993306727		74.6891337752
1	38.6498946352		79.8631032413
1	38.7846097597		80.9826088112
1	39.1927173425		76.4542307455
1	39.38686561	//	79.4225850974
1	41.6132404815		80.7555068862
1	41.8073887491		75.8038420901
1	41.9381416639		77.4051763691
1	42.1204033029		77.7770121394
1	42.2036097032		76.8391366151
1	42.5205864666	/	79.8129617558
1	43.26944407		79.0396623419
1	43.4992522234		82.4141083143
1	43.7409470055		83.8124274607
1	44.0183016734		77.9223678663
1	44.2084877314		73.822370241
1	44.3352784367		75.1614146428
1	44.5611243806		74.0683212577
1	44.6918772955	//	73.7845701243
1	46.5542825481		77.7511935248
1	46.7088087202		75.1538829067
1	46.8474860542		75.7546791762
1	47.0416343217		77.8448989541
1	47.255593637		78.2010151993
1	47.6280413339	/	83.4497713255
1	48.6819890721		77.6102334824
1	48.9197216446		75.9722231136
1	49.0900966549		75.4222455677
1	49.1812274743		78.5379112564
1	49.4268844659	//	75.1330614233
1	51.1595073666		75.112242151
1	51.38931552		74.7993986961
1	51.4804463395	/	77.610705723
1	52.1262864948		76.6192048167
1	52.2847748765		75.9281006978
1	52.4670365154		61.5950491944
1	52.6017516398		81.5525551995
1	52.7404289738	//	81.1839951415
1	54.0068203637		82.1245367365
1	54.2524773553	/	77.2269408404
1	55.025108216		78.8709651061
1	55.3935937034		80.154609265
1	55.6313262759		73.4191609996
1	55.7977390766		77.5858134636
1	56.0275472301		73.7013952253
1	56.1781111927		77.2782001067
1	56.348486203	//	72.8018642612
