# Supplementary material for: Seeking Temporal Predictability in Speech: Comparing Statistical Approaches on 18 World Languages
Source: Front Hum Neurosci. 2016 Dec 2;10:586. doi: 10.3389/fnhum.2016.00586 (PMC5133256; doi:10.3389/fnhum.2016.00586)
Supplement: Supplementary file 1 [file syllable_nuclei_annotations.zip › Nuuchahnulth_nuk_bdb.out]

part	time	marker	intensity
1	0.466575298103		80.7652367483
1	0.649292988921		79.2526189347
1	1.01472837056		84.5201710348
1	1.45629612337		86.5728927681
1	2.22523307223		80.7297359259
1	2.64776773225		84.2096908278
1	2.96752369118	//	76.467475255
1	4.12092911447		80.8688092
1	4.32267989809		73.1178002195
1	4.61198290855		84.5143585025
1	5.03451756857		81.768404965
1	5.91384645563		81.909916393
1	6.28689507438		81.9111908371
1	6.62568412611	//	75.2012582087
2	0.225234148799		83.7182637858
2	0.502217624472		82.5506691739
2	0.925682745933	-	78.5017346389
2	1.94040105585		79.5553581759
2	2.27065058454		79.1286293125
2	2.74471845636		82.881824051
2	3.082957893		81.7557877442
2	3.58632209398		79.1102573984
2	3.8712954776		80.1549566864
2	4.20420830894		80.6402861979
2	4.38797619184		78.7102364427
2	4.75551195764	//	76.9780732414
3	0.645633354017		81.9107596375
3	0.846211447417		80.9327176776
3	1.06620032405		78.1538910707
3	1.29912972284		81.442347925
3	1.54823477432		77.7506540791
3	1.9235099168		79.5133432324
3	2.2405527096		74.627556265
3	2.43466054192		76.2574251932
3	2.60288732993		77.4005140787
3	2.85846264249		77.0189300999
3	3.25314856821		80.3292774496
3	3.47637257538		75.4262204432
3	3.80959102087	-	75.5328606942
3	4.72189783278		79.9680172016
3	5.09393784473		77.5260090969
3	5.19099176089		76.9403995927
3	5.49832916207	//	78.7773383317
4	0.278447023704		82.7096823898
4	0.496345809322		81.8887623306
4	0.632159435974		85.3305513422
4	1.03363048619		80.9982500004
4	1.41868450461		80.1072481879
4	1.49927720614		77.0077281684
4	1.64553803484		78.2978695994
4	1.83358767174		76.2582482996
4	2.04253171274		77.9534218539
4	2.21416431785		77.4698516022
4	2.37684217835	//	73.8925716711
5	0.451418466543		76.2384226908
5	0.694893095018		74.6543442572
5	1.14879936667		77.5606630613
5	1.68618265381		77.080803755
5	1.9592220586		77.1345894443
5	2.04443817856		76.4553530919
5	2.24443519481		74.1171359772
5	2.44443221106		76.065610335
5	2.59051698814		78.8071071384
5	2.76616654154	//	74.4103961821
6	0.175373140582		79.8236697977
6	0.283746505706		78.5210037196
6	0.464065214062		84.7118689699
6	0.844738042815		81.1839642956
6	1.05875267142		79.8245203809
6	1.34380194271	//	80.1092998593
7	0.614358092821		79.224160978
7	0.870184883413		82.6036532407
7	0.976044245037		81.2690265486
7	1.32929268971		82.3927736578
7	1.40944629097		77.5843369412
7	1.76998945722		79.7640062225
7	2.22430255085		76.8839070886
7	2.77124258591		77.8608079894
7	3.11528551119		71.8493005922
7	3.26525294016		73.0592746063
7	3.70412821022	//	75.0400949942
8	0.373821022027		77.3076658523
8	1.02519756138		80.9255330102
8	1.32127780654		77.9005573367
8	1.56942125011		73.6038266991
8	1.95291566289		75.7888716494
8	2.33922988753		77.1253000508
8	2.59865257852		80.3854342732
8	2.69452618172		81.8720533068
8	3.20491212814		76.0625950147
8	3.34026309736		79.0406183352
8	3.89858584537		74.2475755908
8	4.10725192292		75.6752241113
8	4.26234157514		73.8909980201
8	4.49920577127		77.3222322627
8	4.72197090811		77.2559189492
8	4.98421341096	//	74.0913193205
9	0.528087952812		80.1774219641
9	0.925333060199		75.7439837523
9	1.2896459307		72.337623842
9	1.58397779784		74.3430655013
9	2.00798034769	-	78.994896797
9	2.81482015129		76.5582438102
9	2.96095695246		76.0228299882
9	3.08651110557		79.1925495787
9	3.45082397607	//	70.5152278095
