# Supplementary material for: Seeking Temporal Predictability in Speech: Comparing Statistical Approaches on 18 World Languages
Source: Front Hum Neurosci. 2016 Dec 2;10:586. doi: 10.3389/fnhum.2016.00586 (PMC5133256; doi:10.3389/fnhum.2016.00586)
Supplement: Supplementary file 1 [file syllable_nuclei_annotations.zip › Quichua_quw_yj.out]

part	time	marker	intensity
1	1.79850863456		79.924756134
1	1.9271874868		76.5533488017
1	2.12166802484		79.3732822231
1	2.19039423002		78.5819373909
1	2.43605385702		77.6458817199
1	2.82691404886		75.925339426
1	3.11790372609		77.0590656707
1	3.30214844634		78.876351695
1	3.5521948524		79.0862226691
1	3.83733549089	-	82.2360214212
1	5.09320584513		73.4022215945
1	5.43537461131		78.9330880134
1	5.63716644778	-	78.6616781338
1	6.24546647655		77.362977646
1	6.34782465447		76.0757240824
1	6.53791841346		76.8890852201
1	6.71338957561		71.1901204124
1	6.88593621839	/	74.6656396014
1	8.41733778346		79.8741626853
1	8.68931808479		83.4973420858
1	9.01686425413		80.5785777909
1	9.37658013653	-	76.0121516984
1	10.3621934966		77.0378405044
1	10.8213430376		74.9940870766
1	11.2863416173		79.6043234307
1	11.403322392		76.4011019477
1	11.6519065384		77.9760955974
1	11.894641646		83.0276892592
1	12.1695464667		79.0503587174
1	12.5643565816		75.6760556148
1	12.845110441		77.0440211288
1	12.9854873707		84.3869851396
1	13.2194489202	//	71.1216354875
1	15.2544368043		80.9423057464
1	15.4094363309		82.5869748882
1	15.5673603768		79.82965794
1	15.701310883		76.8115744484
1	15.9563214529	-	76.5275033561
1	16.6693267942		83.5645375537
1	16.9559296924		82.6683289767
1	17.2396080712		79.2558568891
1	17.7835686739		79.7285649871
1	18.1470384591		76.3577054576
1	18.4365658767		82.8335724196
1	18.6471312713		78.1878855377
1	18.8372250303	-	75.0193456625
1	19.807079616		77.3569912711
1	19.9503810651		80.2972976845
1	20.0468902043		78.5664185608
1	20.1550974209		75.0617349142
1	20.4387757997	//	68.1074759591
1	22.1630563773		86.0634363713
1	22.3473010975		69.4440298284
1	22.5286212984	-	79.2045541047
1	23.6721083718		79.9760382145
1	23.800787224		78.6518827881
1	24.0990881996		74.6888522303
1	24.3213516717	-	82.2971873937
1	25.1196437615		81.305035268
1	25.2570961718		74.3688353928
1	25.464737047		75.0156043574
1	25.678226961		78.9856195275
1	25.9121885105		83.7200544457
1	26.1403010213		77.660822502
1	26.391809687		76.8233487552
1	26.7661481663		74.9979652693
1	27.0264303901		78.1545953291
1	27.3130332883		74.4471739121
1	28.0412386112		81.674856316
1	28.7619074507		75.7206202839
1	28.8818127448		77.6971933499
1	29.1830382399		84.4209171883
1	29.3659338374	/	73.7013265514
1	30.6879511758		78.8349841435
1	30.8780449348		82.9580289033
1	31.1237045618		81.0260416922
1	31.5038920798		78.5916205216
1	32.1004940311		77.7239462263
1	32.2847387514		82.3319228389
1	32.5976623239	-	76.3612664778
1	33.5968587341		79.9834364888
1	33.6933678733		76.0412483296
1	33.8951597097		79.7810092018
1	34.2431775147	-	79.5067465761
1	35.2020111852		77.6008970267
1	35.3862559055		76.0231527219
1	35.4973876415		78.1262779426
1	35.7752169815		67.54973317
1	35.9360655468		81.4148973094
1	36.0852160347	-	75.1288565623
1	36.8491063108		81.6239604718
1	37.3082558518		78.2841755793
1	37.6504246179		79.0191790104
1	38.0189140584		74.1657612998
1	38.3055169566		84.4275222223
1	38.4663655219	//	72.0906346706
1	39.9946697791		74.9586903392
1	40.1993861349		79.7464747166
1	40.5123097074		75.7235824891
1	40.8106106831		80.5991286786
1	41.0591948295		75.0528541709
1	41.42768427		74.345678286
1	41.5914573546		78.7276242144
1	41.863437656		81.4700299369
1	42.6015580565		81.6148518282
1	42.8969345128		72.8391845289
1	43.3151407826		83.9504419494
1	43.6163662776		77.636396506
1	44.087213896		75.1322208438
1	44.3094773681		79.7530777304
1	44.546363437	-	82.3714305298
1	46.7461885912		79.9603185883
1	47.0444895669		81.2243238007
1	47.3398660231		81.7811192011
1	47.655714115		81.6397228626
1	47.8867511452		78.4782106681
1	47.980335765		77.6259477231
1	48.2172218339	-	77.4615906674
1	50.4804173041		82.8348617857
1	50.7699447217		83.0361727337
1	50.9658875194	//	71.5419052951
1	53.6703680971		79.8166358829
1	53.8546128173		80.3274478603
1	54.2581964903		79.1913619405
1	54.5915916983		79.0469731872
1	54.7816854573		82.7718326072
1	55.0770619136		78.0227539102
1	55.4075326023		74.9658085429
1	55.6239470356		83.912793583
1	55.8696066626	-	77.4370734777
1	56.8290726443		77.5670318113
1	56.9869966902		81.9591107496
1	57.484164983		80.9099913369
1	57.8000130749		78.1536972273
1	58.244540019		75.3466771913
1	58.5369919559		82.3995817901
1	58.6832179243		79.8303738408
1	58.8499155284		77.5817720173
1	59.0429338067		77.916592281
1	59.2301030464	-	71.9389251821
1	60.1193717767		83.021911283
1	60.414748233	-	81.1937195049
1	61.4178583766		71.7221856824
1	61.675216081		80.0909616415
1	61.8009704139		72.2713762269
1	62.0349319634		78.4354560131
1	62.1460636995	//	75.0067679897
1	64.2085437442		84.0111371166
1	64.4308072163		78.5919951341
1	64.7817495406		81.5652697378
1	64.8928812766		76.3560588842
1	65.0917485937	-	78.8216525278
1	66.7549200402		77.1561684644
1	66.8952969699		79.1410301132
1	67.2403902555		77.246506453
1	67.6790681608		75.8902018289
1	67.8925580748	-	81.625436251
1	70.7671107308		84.2472282524
1	70.919185738		75.836004135
1	71.1268266132	-	81.8593406152
1	71.9924843464		80.5527861704
1	72.2352194541		78.7732049396
1	72.3960680194		76.3455280504
1	72.6534257238		77.0303641148
1	72.8376704441	//	64.697877305
1	74.5766489142		75.8972954583
1	74.7579691151		80.2231599394
1	75.0094777809		77.6169486281
1	75.2843826016		81.3820842161
1	75.6236268484		76.8530137519
1	75.9540975371		79.9553735169
1	76.5565485271		80.1061253569
1	76.9601322	-	81.0498694279
1	80.955128319		82.9442400644
1	81.0487129388		77.1369478592
1	81.3060706433		84.2805094663
1	81.5838999833	-	81.0455401568
1	83.0653951919		84.4151082769
1	83.4075639581		77.9275209073
1	83.8023740729		74.8791084476
1	83.9105812896		76.4443794009
1	84.135769281		77.4207858814
1	84.4428438147		79.4747702504
1	84.6563337287		76.2707730594
1	85.2993442188		71.8391745992
1	85.5596264426		82.9199523572
1	85.7555692404	//	73.2126018653
1	89.1944275461		75.5819363985
1	89.3962193826		80.8542715435
1	89.7705578618	-	81.0678679496
1	90.6985504151		83.750858837
1	91.0787379331	-	78.7247825688
1	91.9531692245		74.3250944005
1	92.1578855803		77.0003218449
1	92.242696642	-	81.8845998293
1	93.1463257085		77.1604630703
1	93.3627401418		78.2990710524
1	93.4738718778		79.3045760801
1	93.6113242882		73.3238693446
1	93.7984935278		71.0091296102
1	94.006134403		82.1846882231
1	94.2956618205		79.8645314211
1	94.8191507876		79.3601535731
1	95.0648104146		78.640928055
1	95.6256714729		75.3843440883
1	95.7368032089		76.9609738219
1	95.9385950454		77.6402394278
1	96.0643493782	//	72.5284923764
1	98.4723375171		77.2400883562
1	98.6127144469		81.412210992
1	98.9197889806		79.2821110202
1	99.1537505301		80.1382065805
1	99.4081837152		81.5680815243
1	100.025257302		75.8728036192
1	100.308935681		72.8274019932
1	100.461010688		74.7644573175
1	100.659878005		78.0234924089
1	100.937707345	-	81.6751273721
1	104.158577318		82.8769103709
1	104.421784061		77.7877310445
1	104.725934075		78.4392853549
1	105.006687935		70.5681444095
1	105.103197074		81.4457476292
1	105.369328336		82.072095446
1	105.620837002		76.5633568931
1	106.00394904		76.9532183287
1	106.217438953		80.1336455558
1	106.331495209	-	77.5897521969
1	107.6775802		80.0838909528
1	107.932013385		76.2754382689
1	108.189371089		79.3403038095
1	108.449653313		81.9006755042
1	108.812293715		79.1341189369
1	109.169085078		77.5721093971
1	109.493706728		79.005293432
1	109.818328378		77.7831570031
1	110.081535121		83.7789186053
1	110.216063012	//	65.241371801
