# Supplementary material for: Seeking Temporal Predictability in Speech: Comparing Statistical Approaches on 18 World Languages
Source: Front Hum Neurosci. 2016 Dec 2;10:586. doi: 10.3389/fnhum.2016.00586 (PMC5133256; doi:10.3389/fnhum.2016.00586)
Supplement: Supplementary file 1 [file syllable_nuclei_annotations.zip › Spokane_spo_yj.out]

part	time	marker	intensity
1	0.342460499392		85.6359659963
1	0.706559020427		80.4417524323
1	1.11616985659		80.5355682331
1	1.53715877154	-	80.287527127
1	3.85259780374		85.0085264005
1	4.50114829434		76.875109639
1	5.24124147253		84.9006597776
1	5.48871468604		76.3459560934
1	5.82436801012	-	74.5492272852
1	7.53296106056		82.8204388385
1	7.86576986494		86.9116914586
1	8.30766840455		78.4559227136
1	8.57689978884		76.0206632416
1	8.87272983718		77.8602589353
1	9.19131604308		71.0648933879
1	9.54119196564		75.1049669127
1	9.84271105337	//	80.432051554
2	0.446879360154	-	74.8527855556
2	1.37039008099		74.4784167282
2	1.91287190302		77.3444751363
2	2.63941005752		78.9091031557
2	2.88158944235		64.7409998752
2	3.01075178093		67.7584656464
2	3.30782515966		84.0913693048
2	4.01175990491		87.9236917467
2	4.24425211435		82.4766455822
2	4.51549302536		87.1323016811
2	4.89652192417		66.5491269627
2	5.18390812751		84.4779023508
2	5.77159676804		77.1943434373
2	6.3657435255		77.4391250513
2	6.52073833179		80.4922497612
2	6.97603557528	//	76.2373098605
3	0.630207814628	-	84.8290753044
3	2.57564885818		76.527826289
3	2.95190998308		83.5953769991
3	3.27258707817		89.0992963616
3	3.67022667608		78.0392557215
3	3.98235238197		71.6392856355
3	4.28165100406		77.5583829244
3	4.82893991301	-	78.7191786284
3	6.37628014006		82.1446179389
3	6.96632599503		74.2914063115
3	7.38106837135		83.1260933813
3	7.70602116104		84.0437159701
3	8.2832399322		77.3642101834
3	8.72363647613		74.9026616013
3	9.21534135526		74.7625638447
3	9.63008373158		68.1304443598
3	9.83104137784		66.3488226281
3	10.1859240297		83.8733940916
3	10.7075587711		82.1176565267
3	11.0325115608		74.9573898262
3	11.9560615946		74.217358244
3	12.5589345334		80.2816278892
3	13.0720178856	//	64.5817427901
4	0.546316920766		73.4506343359
4	0.938977877083		86.2546235832
4	1.30794377569		76.2143894841
4	1.52796931156		82.02753872
4	1.84954509475		71.3242530642
4	2.49608166938		80.8843472133
4	2.8582775515		80.4799409321
4	3.09861313683		75.8162256783
4	3.47434905193		82.4146970928
4	4.20551083266		81.9810759163
4	4.72003208576		87.1309940456
4	4.8689724485	-	87.9388920575
4	6.49716141392		79.1621686229
4	6.75780704872		86.5142614225
4	7.12338793908		82.866399966
4	7.51266388716		69.3713469893
5	0.258095702021		79.9364803341
5	0.734992931824		80.7066535141
5	1.31647288746		85.245805047
5	1.94396924246		85.2838258876
5	2.53381581617		81.8652510762
5	2.80991421237		77.3634833631
5	2.94378010144		85.8261842461
5	3.28681144217		79.630502764
5	3.69886738196		79.7193980967
5	3.88920794298		86.075430167
5	4.21341439306		75.8860088891
5	4.45395466248	//	73.1442596568
6	0.183474541629		78.7542603359
6	0.491265130905	-	79.1470702962
6	1.35069972318		86.947342912
6	1.61090915856		81.1993938153
6	1.70904528847		86.5934682017
6	2.15660551732		65.5162493273
6	2.43317097436		76.2487828378
6	2.69040658761		67.9996423895
