# Supplementary material for: Seeking Temporal Predictability in Speech: Comparing Statistical Approaches on 18 World Languages
Source: Front Hum Neurosci. 2016 Dec 2;10:586. doi: 10.3389/fnhum.2016.00586 (PMC5133256; doi:10.3389/fnhum.2016.00586)
Supplement: Supplementary file 1 [file syllable_nuclei_annotations.zip › Thai_tha_pf.out]

part	time	marker	intensity
1	0.124557841768		80.8454220257
1	0.28310510849		82.9181414141
1	0.630164946288		82.7959409365
1	0.775333939867		80.5005697215
1	0.942544740175		80.1262061532
1	1.0643561372		79.9052664241
1	1.32609963495	-	72.9746629645
1	2.16707493022		78.3334382662
1	2.37462362619		81.890142117
1	2.52669122732		77.2113732323
1	2.73767516776	/	84.0967303388
2	0.10265951152		79.4253172892
2	0.249558561735		81.8466452814
2	0.584194911678		80.6713076019
2	0.724589826303		77.3317022448
2	0.857728693215		79.9970856797
2	1.11215212111	/	81.3678579562
2	2.49261570923		82.5334089575
2	2.77418016042		81.4727684033
2	2.9413669846		81.3153690901
2	3.23525225316		78.3584295011
2	3.35204692426		79.8426847945
2	3.67881901849		79.229256986
2	3.87523337173		67.6994765702
2	4.04513609027	/	77.8272973164
3	0.157636126002		81.4944183805
3	0.390658133328		82.5879805152
3	0.635820783052		81.8629812258
3	0.923903300038		80.2849817719
3	1.23444143646		80.9932197041
3	1.71247356139		77.2266950576
3	1.83516076678		77.3954940005
3	2.20104127708		78.4386928885
3	2.50394235528		73.7255259251
3	2.79583569438	/	73.2983506244
3	4.21524703698		82.0128271942
3	4.5448253777		80.1762757556
3	4.62418909755		81.0505407396
3	4.79290211543		74.5892616996
3	4.98316991091	//	74.4570907636
4	0.394080727898		82.6836325268
4	0.640545418977		81.778719558
4	0.865202060293		78.8875178482
4	1.05575327752		78.1050865172
4	1.27019283977		81.7669541086
4	1.60899754574	-	82.1015593699
4	2.61360973245		82.1640019353
4	2.78437300032		83.3103315927
4	3.04310522436		80.8727297544
4	3.28424365717		80.5336420977
4	3.50675336985	/	82.5444141529
4	4.90580220114		82.7252050523
4	5.22715751125		82.8187809592
4	5.41997069733		79.1238785891
4	5.68905221033	-	82.5021420503
4	6.54891331971		81.5964669443
4	6.82162755896		81.0123639395
4	6.96460847949		82.1276445779
4	7.25225739897		81.0383642032
4	7.5193697687		82.3389413397
4	7.936789438		80.4317132494
4	8.16496678435	/	80.0294314971
5	0.223478718925		82.9508805799
5	0.575991341582		82.5162491585
5	0.88189072488		80.1930259351
5	1.02348622057		78.3055771678
5	1.50509914364		70.3764063641
5	1.76811562984		80.2298743743
5	2.02372458895		74.3501699427
5	2.15410231305		79.6111424183
5	2.43334715987	/	79.7836626374
5	3.79198203593		84.0780216363
5	4.01993328223		81.9001409435
5	4.29845892079	/	86.0487245153
5	5.39881049706		83.3296082401
5	5.66350708875		82.9308308808
5	5.98347000178		82.7428221963
5	6.21191109612		80.9329251164
5	6.48364929576		77.8304287425
5	6.59595762927		80.6729980977
5	6.92165179642		79.1547552611
5	7.17179308468	//	76.1991890157
6	0.274302356969		81.5486961694
6	0.605658358877	/	79.9964957586
6	1.57680921897		85.5846586438
6	1.84167119759		82.8314556349
6	2.10031158611	-	77.1360928743
6	3.00269784492		84.90976616
6	3.17786122103		84.6812013681
6	3.39110359195		84.4127566764
6	3.85405719814		83.2474837639
6	4.1913196222		80.9198072432
6	4.46450218568		78.9884889439
6	4.75382896488	//	81.4006952274
7	0.210736960652		84.428892183
7	0.434655549849		88.1416865726
7	0.806730799566		83.3124821334
7	1.04471595512		84.0697224808
7	1.45270988638		82.7413665157
7	1.81706784936		82.9764875379
7	2.01658180056		80.2364477445
7	2.25599854201	/	76.9504733802
8	0.19564082688		82.9551507226
8	0.457166217602		79.4752054614
8	0.759845350011	-	82.1845511159
8	1.43391327058		81.797113682
8	1.60369197216		84.8945434728
8	1.88238531248		81.9879189069
8	2.27236198451		81.8217198879
8	2.48171437674		76.7331801771
8	2.64974149492		76.6599730153
8	3.18388583458		77.8321490222
8	3.36232693011		78.7006463631
8	3.61917396154		81.2001893362
8	3.90051703688		74.4019869597
8	4.15292700484		79.9323562346
8	4.29776985565	-	77.8225389519
8	4.99736895082		83.1719314115
8	5.37825174276		80.7746358537
8	5.60986965679		80.7395772677
8	5.8740856476	//	78.1997215913
9	0.183485992259		84.1581514577
9	0.293974753114		84.9084856133
9	0.63280695307		84.3050726425
9	0.838000366086	/	81.324016956
9	1.83030096339		84.3701552128
9	2.05399829109		84.0218022308
9	2.3257875368	-	75.9182918656
9	3.17165242168		83.7474709475
9	3.34259110369		83.669641455
9	3.68015693315		83.4526956019
9	4.00196753579		82.8524635085
9	4.2397583345		77.4676803495
9	4.35203467914		78.6118197485
9	4.55140027199	//	78.0965373361
10	0.21444401351		83.9561192149
10	0.50856898157	/	83.1229066949
10	1.59172487348		84.2615790408
10	1.74567244295		81.2642778237
10	1.94902644169	-	84.228205722
10	2.92271954142		84.2111231702
10	3.1595769018		84.3730928753
10	3.56717100359		82.4510275684
10	3.93283981003		82.0717887554
10	4.09091538782		83.1497617926
10	4.43944346896		80.330793385
10	4.67868062496		65.3838621844
10	4.8752148488	//	75.8068978176
11	0.200566226951		82.6209361566
11	0.430869313127		83.2975934705
11	0.754300423222	-	83.0006003678
11	1.70121121495		81.8825576098
11	1.90383789226		83.4449860169
11	2.32518664555		83.7409390215
11	2.58062472905		82.3498784729
11	2.70299284789		77.8711016583
11	3.17850755084		76.2605596505
11	3.4105502862		80.4969044766
11	3.69460824172		77.1465188818
11	3.89264009162	//	73.1097864801
12	0.275798612058		83.2293844691
12	0.458620031107		85.2456004958
12	0.67229256462	/	82.3064883308
12	1.64958368846		84.0475142359
12	1.92536349916		83.2470090938
12	2.20636508798	-	76.2381972968
12	2.92732827891		84.3156476321
12	3.1172941903		84.0406869702
12	3.52620386395		84.4664328726
12	3.78539464135		82.6256246294
12	4.1266893296		82.4999726228
12	4.41772678155	/	83.2728909174
12	5.66828293784		82.9320695257
12	5.8347573258		80.8934932338
12	6.03570069183	-	84.0700019127
12	6.83635652464		82.7668662031
12	7.03031919138		82.6395086428
12	7.1877712385		82.6377191554
12	7.58026039944		82.2227278809
12	7.84039856425		76.6855999256
12	8.0434888859	//	80.5695924377
