# Supplementary material for: Seeking Temporal Predictability in Speech: Comparing Statistical Approaches on 18 World Languages
Source: Front Hum Neurosci. 2016 Dec 2;10:586. doi: 10.3389/fnhum.2016.00586 (PMC5133256; doi:10.3389/fnhum.2016.00586)
Supplement: Supplementary file 1 [file syllable_nuclei_annotations.zip › Turkish_tur_pf.out]

part	time	marker	intensity
1	0.112399887453		82.3252119347
1	0.323163460422		80.5548091253
1	0.524738430755		81.8303762435
1	0.661993182634		78.3418237946
1	0.743562058931	/	77.0509645995
1	1.05007027459		78.1479209567
1	1.20454686899		78.9037930913
1	1.36662565799		80.7899031331
1	1.49625028421		77.2243125118
1	1.61126313426		78.1577896163
1	1.77788839901		76.6650098888
1	1.87214259792		74.2195607919
1	2.02224908614		79.8060420675
1	2.19062003631		79.2271278332
1	2.3868651794		78.2297433104
1	2.57605990834		70.6700281349
1	2.72941743367		77.348212154
1	2.84373481446		76.3105561388
1	2.93824268522		75.3733328133
1	3.0207544599		75.3741402988
1	3.12333779455		76.1006017297
1	3.2070934113		68.4610997269
1	3.35515456606		73.3158359849
1	3.450057862		75.9670905994
1	3.57199057769		74.2481879123
1	3.74838727609		75.3015799612
1	3.96890966716		79.0479872674
1	4.09975669517		75.8056668694
1	4.19145599905		76.3414076196
1	4.348969656		74.7870565712
1	4.42766848574		78.6278303159
1	4.63346482051		73.8673439374
1	4.84087538635	//	67.1000335071
2	0.122621211349		80.5031073208
2	0.344502019126	/	79.5690926912
2	0.592134656376		80.7992058553
2	0.706191068488		79.6731938787
2	0.872523336151		78.8570901613
2	1.05745410754		80.0451891235
2	1.24795902602		80.2681492356
2	1.3786486649		76.4043350234
2	1.53072388105		76.5965439575
2	1.71962981361		77.5189275234
2	1.87883355551		80.4224658279
2	2.09862976635		77.8967237853
2	2.20912191559		79.1581955077
2	2.43010621405		72.2348626346
2	2.51683661076	//	73.0694205848
3	0.117496039188		80.5363068387
3	0.250867975525		83.7014151744
3	0.463725253487		80.0265995112
3	0.529855669941		78.6355461552
3	0.675286967922		81.4346987209
3	0.867293056766		79.8845282252
3	0.996901736148		77.0566535481
3	1.06923187914		78.2761310652
3	1.20001532772		73.6759140833
3	1.33528469759		79.2599843542
3	1.53641245841		79.6778545838
3	1.62013952275		80.7978880946
3	1.73645225537		79.8980916392
3	1.82977201277		81.1328318257
3	1.92272756651		78.0195578538
3	2.09768644086		78.240297024
3	2.34586864487		80.400448505
3	2.51282610257		80.1337238122
3	2.72178878052		80.0377839702
3	2.96153896255		78.7708790011
3	3.22308085573		78.8790933154
3	3.38306257209		77.6894635853
3	3.50892591996		78.2661781539
3	3.75028029447		78.3739260241
3	3.92229258676		79.6264631697
3	4.10067375242		77.5377023548
3	4.27510447128		76.8591445018
3	4.45305952603		75.1193154837
3	4.53459642394	//	75.3785490202
4	0.0965940844504		82.8712884243
4	0.280258067429	/	79.1183117668
4	0.536540132412		81.6935263596
4	0.75054344398		79.9730533937
4	0.91507892291		78.6755122668
4	1.12380702158		79.5478619598
4	1.38608038591		80.4025566767
4	1.55053194149		78.6412324693
4	1.80175285294		73.5602607413
4	1.9157784885	//	69.4071009656
5	0.113663151281		81.6993313314
5	0.30548319481	/	79.4647143945
5	0.669053565226		83.3599805875
5	0.85167195787		79.2877488575
5	0.987255442797		82.3276015381
5	1.18411940583		80.1572628017
5	1.31229615818		79.5751558465
5	1.40525103796		80.4848483737
5	1.5131567026		78.8171297801
5	1.70638684457		79.4385838681
5	1.81415459024		80.4539992332
5	1.92280327116		78.8648327616
5	2.03321382259		76.6965169517
5	2.15410168826		74.8037756077
5	2.25994956124		75.534079433
5	2.38432081199		78.6186349765
5	2.5002242329		76.6503728311
5	2.67324093586		79.807776738
5	2.8962577981	//	68.3988388522
6	0.12457403885		80.4105382593
6	0.250001464623		80.3024724181
6	0.400821761457		79.081297919
6	0.569355977325		83.9666953443
6	0.725658200934		80.8151576524
6	0.883347832583		79.5146362896
6	1.02275588835		80.2169471389
6	1.23124000778		79.0576028262
6	1.42711597383		79.2252047858
6	1.65313460339		81.3751208133
6	1.84538033428		76.8246760763
6	2.09857376672	//	68.1696993575
7	0.100646555668		78.0303963512
7	0.229644159505		82.1701198592
7	0.36152439136		82.6050337279
7	0.564749666678		81.2633937472
7	0.680054787425		79.9356677515
7	0.8458058985		82.2010046489
7	1.12253818829	//	77.5469707524
8	0.114083627141		81.9285494113
8	0.301933522477		81.5181540329
8	0.37961322271		77.9727747787
8	0.493692430294		79.965507677
8	0.64473282303		80.0774052797
8	0.8043445508		78.5522333907
8	0.915946418503		80.0399864439
8	1.14757293638		80.3394756952
8	1.32714148811		75.1040546344
8	1.47182638777		78.9612787014
8	1.6525490392		76.8918148466
8	1.81523945324		76.2544878927
8	1.95289173598		76.533922679
8	2.09730372902		76.6340334771
8	2.26076581477		72.8412291386
8	2.44081991674		78.9721204913
8	2.60981267457	//	70.7271552414
9	0.14623457025		80.0222848648
9	0.269402456858		82.1215082666
9	0.401770836199		80.7832701871
9	0.577681664602		83.0700235184
9	0.753974976999	/	81.3642024562
9	0.932389574495		79.4897417035
9	1.03837430008		78.9562150747
9	1.19898551419		76.0399485573
9	1.33485139589		79.3275651877
9	1.67125717482		77.8362218944
9	1.81143644755		78.7521004745
9	1.97137989972		78.7383341495
9	2.06303991647		77.3631832483
9	2.21881121504		80.0643631975
9	2.38668216146		79.8156175278
9	2.58967687513		80.0619733254
9	2.80765084249		77.8503229675
9	2.90424120243		74.4300803553
9	3.04040796772		79.190004059
9	3.20437745645		77.7970309953
9	3.31753949797		79.2739664603
9	3.57108275568		76.4707425751
9	3.75824769873		78.1909395322
9	3.86536478443		71.2967030312
9	3.95798130394		77.196727608
9	4.14432058112		77.6899675915
9	4.33563128816	//	68.910199909
