# Supplementary material for: Seeking Temporal Predictability in Speech: Comparing Statistical Approaches on 18 World Languages
Source: Front Hum Neurosci. 2016 Dec 2;10:586. doi: 10.3389/fnhum.2016.00586 (PMC5133256; doi:10.3389/fnhum.2016.00586)
Supplement: Supplementary file 1 [file syllable_nuclei_annotations.zip › Vietnamese_vie_bt.out]

part	time	marker	intensity
1	0.302852279464		79.0094533904
1	0.438875404831		85.1495075448
1	0.72164487477		78.7007778088
1	0.880309966235		72.8260005977
1	1.11280930818		75.8132391362
1	1.32394176939		75.9883128104
1	1.51088380772		73.4862790692
1	1.76066350598		72.9556256296
1	1.87220035237		66.3786965832
1	2.00101755525		72.6072594888
1	2.16596641259		72.0700669864
1	2.40389158414	//	74.2741578482
2	0.290844287043		78.5064895661
2	0.45733336172		78.6909243426
2	0.738779178438	/	79.867370902
2	1.38095132362		72.1443342859
2	1.59500870535		76.4522397186
2	1.76546180562		78.8885322969
2	1.96762711058		75.6324263242
2	2.14600826202		75.4365911841
2	2.41159797639		70.6890644746
2	2.60979925577		80.7241611149
2	2.81989261191		70.7227174905
2	2.91502922601		74.115825347
2	3.05377012158		74.5765428166
2	3.33521593829	//	79.4329524314
3	0.274055762137		75.2990484983
3	0.462167494008		80.4689310752
3	0.711777292067		79.852306244
3	0.954152023515		77.2542005953
3	1.09885335572		76.4554394681
3	1.32314042065	/	75.8008461034
3	2.24922894678		76.326621029
3	2.44095821195		76.1730407905
3	2.6797154101		74.8793098295
3	2.77738880934		72.2378480692
3	3.12828953994	-	82.7781123923
3	3.77393280978		75.2531410053
3	3.94395687441		73.1435430991
3	4.12121600563		74.1054325307
3	4.29124007027		79.255952024
3	4.50829206767		73.76772736
3	4.73619666495		73.6288481949
3	4.91345579617		74.6202121995
3	5.20889264356		81.9937489656
3	5.42232710713		74.1840333333
3	5.63576157071	/	66.2546654621
3	6.70683353231		75.7268630374
3	7.16264272572		67.5444029051
3	7.26755119086		75.261994025
3	7.54971878678		78.9194277104
3	7.87167924879		67.6464689687
3	8.07064357924		68.5282985195
3	8.33472350875	//	71.9098113675
4	0.382812802597		82.5052048739
4	0.619622406007	-	79.9344811402
4	1.50012025874		78.3962588141
4	1.63428633416		85.1854061673
4	1.90547308236		83.6461511381
4	2.23089718021		79.7273998718
4	2.46211956552		68.5470391436
4	2.55061208335		74.5379935645
4	2.79325285806		74.3296215141
4	3.00163846457		75.3817385481
4	3.23286084988		75.033951384
4	3.43268266434	/	73.6918439389
4	4.37395426085		75.2872960047
4	4.61964404853		80.4538631266
4	4.93631088598	-	74.3739920872
4	5.57470203981		74.5692926761
4	5.78977301363		77.8628226887
4	5.96613121217		74.2338475046
4	6.14248941071		75.9567225331
4	6.42208167669		78.7792549554
4	6.6758654258		69.9122623032
4	6.86942930225		72.5751351048
4	7.18773434351		68.4165894523
4	7.39850389786	/	81.4156979562
4	8.20932146919		76.3588332557
4	8.38998108721		78.5091309245
4	8.67387477266	/	73.6785449112
4	9.38632601307		73.525360706
4	9.5240740249		80.1098600216
4	9.73216144703		75.1027500873
4	9.94904129544		73.3077018011
4	10.1747135701		72.6078465115
4	10.3593545222	//	77.2930531757
5	0.412416534914		80.8865795118
5	0.614970984272		76.6678304072
5	1.02007988299	/	33.9024839671
5	1.27593813481		76.7384726008
5	1.53712676687		81.1386737351
5	1.82496730017		80.1323247139
5	2.08615593224		73.77463676
5	2.53390787292	/	32.8373729683
5	2.86972182844		78.3141806401
5	3.05628513705		81.7436813074
5	3.2108661642		75.2007350376
5	3.39209909257		75.9597921199
5	3.59998392217		77.865394882
5	3.86650293448		75.5671922864
5	4.03174472212		68.7838223223
5	4.30892449492	//	80.4040167917
6	0.268008021588		78.4022505178
6	0.457492470653		74.0411253457
6	0.67855766123	/	77.2175872512
6	1.52071076819		74.9153245721
6	1.65405167679		81.032956498
6	2.04705646004		77.8511051025
6	2.3032113634		72.9131123306
6	2.5032227263		77.5986534253
6	2.84008396909	/	75.1120360563
6	3.58387546246		76.4259220256
6	3.87862904849		78.9346871377
6	4.28566971492		71.106403086
6	4.47164519182		70.6663767549
6	4.60147712853		72.2264503934
6	4.87868585825		73.3927037036
6	5.30327138099		70.8631675876
6	5.52784554177		70.0874665245
6	5.74540176004	//	74.0281041831
