# Supplementary material for: Seeking Temporal Predictability in Speech: Comparing Statistical Approaches on 18 World Languages
Source: Front Hum Neurosci. 2016 Dec 2;10:586. doi: 10.3389/fnhum.2016.00586 (PMC5133256; doi:10.3389/fnhum.2016.00586)
Supplement: Supplementary file 1 [file syllable_nuclei_annotations.zip › constants.py]

ANNOTATIONS_DIR = "annotations/"
DATA_DIR = "data/"
PLOTS_DIR = "plots/"
RESULTS_DIR = "results/"
