# Supplementary material for: Seeking Temporal Predictability in Speech: Comparing Statistical Approaches on 18 World Languages
Source: Front Hum Neurosci. 2016 Dec 2;10:586. doi: 10.3389/fnhum.2016.00586 (PMC5133256; doi:10.3389/fnhum.2016.00586)
Supplement: Supplementary file 1 [file syllable_nuclei_annotations.zip › input_files.py]

NAMES = ["Arabic_ara_bt",
         "Arrernte_aer_pf",
         "Cantonese_yue_pf",
         "Cantonese_yue_yj",
         "Dutch_nld_bt",
         "Dutch_nld_yj",
         "Georgian_kat_yj",
         "Hindi_hin_bt",
         "Hungarian_hun_yj",
         "Igbo_ibo_bt",
         "Italian_ita_yj",
         "Japanese_jpn_bt",
         "Japanese_jpn_yj",
         "Kunama_kun_yj",
         "Mapudungun_arn_bt",
         "Mapudungun_arn_yj",
         "Nuuchahnulth_nuk_bdb",
         "Quichua_quw_yj",
         "Spokane_spo_yj",
         "Turkish_tur_pf",
         "Thai_tha_pf",
         "Vietnamese_vie_bt"]

PARTS = {"Arabic_ara_bt": 7,
         "Cantonese_yue_pf": 8,
         "Cantonese_yue_yj": 8,
         "Dutch_nld_bt": 7,
         "Dutch_nld_yj": 7,
         "Hindi_hin_bt": 14,
         "Hungarian_hun_yj": 8,
         "Igbo_ibo_bt": 6,
         "Japanese_jpn_bt": 8,
         "Japanese_jpn_yj": 8,
         "Kunama_kun_yj": 5,
         "Nuuchahnulth_nuk_bdb": 9,
         "Spokane_spo_yj": 6,
         "Turkish_tur_pf": 9,
         "Thai_tha_pf": 12,
         "Vietnamese_vie_bt": 6}
